# Supplementary material for: Evidence-based green algal genomics reveals marine diversity and ancestral characteristics of land plants
Source: BMC Genomics. 2016 Mar 31;17:267. doi: 10.1186/s12864-016-2585-6 (PMC4815162; doi:10.1186/s12864-016-2585-6)
Supplement: Additional file 1: Table S1. — Average GC%, size, protein-encoding gene count and density per M. pusilla CCMP1545 chromosome. Finished chromosomes are indicated. Table S2. Ortholog similarity in prasinophytes. The gene fraction is the ortholog count divided by the number of proteins in the smaller set. Table S3. OrthoGroups numbers across the Class II prasinophytes (see also Fig. 4) and number of OrthoGroups with >1 protein from the respective taxon in this analysis. Note that the higher redundancy of transcriptome-based proteomes of D. tenuilepis and CCMP2099 is likely due to artefacts of the method used. Table S4. Predicted proteins present in Micromonas and Dolichomastix, but not in Bathycoccus or Ostreococcus. Table S5. Genes encoding proteins in the peptidoglycan biosynthesis pathway identified here in prasinophytes, streptophytes and glaucophytes. Gene IDs from the new annotation generated here as shown in the JGI system (CCMP1545, RCC299, Ostreococcus RCC809), CAMPEP (CCMP2099, D. tenuilepis, N. pyriformis, P. salinarum, G. wittrockiana, see www.iplantcollaborative.org), Genbank (O. tauri, O. lucimarinus, and B. prasinos) and Phytozome version 11 (all others). tblastn: Gene found using tblastn against the genome (streptophytes) or transcriptome (CCMP2099, D. tenuilepis), no corresponding gene model exists. Table S6. EST support for Viridiplantae peptidoglycan genes (tblastn with predicted peptide, E-value cutoff 10−15). A maximum of five ESTs are listed for each. Table S7. Signal peptides on Viridiplantae peptidoglycan pathway enzymes found using TargetP. C: Chloroplast; M: Mitochondrion; S: secreted; −: no signal; n/a: protein was located by tblastn in the genome and no corresponding gene model exists. Table S8. Greencut2 family proteins in prasinophytes. (XLSX 167 kb) [file 12864_2016_2585_MOESM1_ESM.xlsx]

## Sheet: Legend
This spreadsheet contains Supplemental Tables for the paper "Evidence-based green algal genomics reveals marine diversity and ancestral characteristics of land plants" by van Baren et al.
Table S1 Average GC%, size, gene count, and gene density per M. pusilla CCMP1545 chromosome. Finished chromosomes are indicated.
Table S2 Ortholog similarity in prasinophytes. Gene fraction is the ortholog count divided by the number of proteins in the smaller set.
Table S3 OrthoGroups numbers across the Class II prasinophytes (see also Figure 4) and number of OrthoGroups with >1 protein from the respective taxon in this analysis. Note that the higher redundancy of transcriptome-based proteomes of D. tenuilepis and CCMP2099 is likely due to artefacts of the method used.
Table S4 Predicted proteins present in Micromonas and Dolichomastix, but not in Bathycoccus or Ostreococcus.
Table S5 Genes encoding proteins in the peptidoglycan biosynthesis pathway identified here in prasinophytes, streptophytes and glaucophytes. Gene IDs from the new annotation generated here as shown in the JGI system (CCMP1545, RCC299, Ostreococcus RCC809), CAMPEP (CCMP2099, D. tenuilepis, N. pyriformis, P. salinarum, G. wittrockiana, see www.iplantcollaborative.org), Genbank (O. tauri, O. lucimar…
Table S6 EST support for Viridiplantae peptidoglycan genes (tblastn with predicted peptide, cutoff 1e-15). A maximum of five ESTs are listed for each.
Table S7 Signal peptides on Viridiplantae peptidoglycan pathway enzymes found using TargetP. C: Chloroplast; M: Mitochondrion; S: secreted; -: no signal; n/a: protein was located by tblastn in the genome and no corresponding gene model exists.
Table S8 Greencut2 family genes in prasinophytes.

## Sheet: S1
	GC%		Size		Genes (build 3 only)
	build 2	build 3	build 2	build 3	count	Genes/0.25Mb
scaffold_1	0.68	0.68	2211167	2211167	1055	119.3
chromosome 2	0.52	0.52	2168757	2171923	746	85.9
chromosome 3	0.68	0.68	1952522	1965373	913	116.1
scaffold_4	0.67	0.67	1602726	1602726	775	120.9
scaffold_5	0.68	0.68	1532348	1532348	720	117.5
scaffold_6	0.68	0.68	1224724	1224724	587	119.8
scaffold_7	0.68	0.68	1183541	1183541	580	122.5
scaffold_8	0.68	0.68	1177029	1177029	582	123.6
scaffold_9	0.68	0.68	1106798	1106798	524	118.4
scaffold_10	0.68	0.68	1116513	1116513	492	110.2
scaffold_11	0.68	0.68	952308	952308	387	101.6
scaffold_12	0.68	0.68	950943	950943	441	115.9
scaffold_13	0.68	0.68	892804	892804	393	110
scaffold_14	0.67	0.67	880324	880324	356	101.1
scaffold_15	0.67	0.67	793361	793361	346	109
scaffold_16	0.67	0.67	777317	777317	357	114.8
scaffold_17	0.68	0.68	640895	640895	282	110
chromosome 18	0.66	0.66	519371	518050	207	99.9
chromosome 19	0.51	0.51	247685	245704	83	84.5
scaffold_20	0.69	0.69	8981	8981	0	0
scaffold_21	0.52	0.52	5431	5431	0	0
Complete genome	0.66	0.66	21945545	21958260	9826	111.9

## Sheet: S2
	B. prasinos	B. prasinos	B. prasinos	B. prasinos	B. prasinos	B. prasinos
	M. CCMP1545	M. CCMP2099	D. tenuilepis	O. lucimarinus	O. RCC809	M. RCC299
ID	50	49	46	51	51	50
Coverage	73	72	73	83	82	74
Gene fraction	67	54	46	73	70	70
Gene count	5297	4234	3625	5350	5197	5481
	M. CCMP1545	M. CCMP1545	M. CCMP1545	M. CCMP2099	M. CCMP2099	M. CCMP2099
	M. CCMP2099	O. RCC809	M. RCC299	D. tenuilepis	O. lucimarinus	O. RCC809
ID	57	53	60	47	52	51
Coverage	74	81	78	72	81	79
Gene fraction	62	73	83	39	60	59
Gene count	5859	5407	8141	3656	4425	4360
	D. tenuilepis	D. tenuilepis	D. tenuilepis	O. lucimarinus	O. lucimarinus	O. lucimarinus
	M. CCMP1545	O. lucimarinus	O. RCC809	M. CCMP1545	O. RCC809	M. RCC299
ID	49	48	48	54	73	53
Coverage	72	80	79	83	93	84
Gene fraction	45	50	49	76	88	78
Gene count	4447	3671	3614	5534	6449	5700
	M. RCC299	M. RCC299	M. RCC299
	M. CCMP2099	D. tenuilepis	O. RCC809
ID	57	49	53
Coverage	77	74	82
Gene fraction	65	45	75
Gene count	6160	4593	5573
	O. tauri	O. tauri	O. tauri	O. tauri	O. tauri	O. tauri	O. tauri
	O. lucimarinus	O. RCC809	D. tenuilepis	M. CCMP1545	M. RCC299	M. CCMP2099	B. prasinos
ID	70	67	47	51	51	50	49
Coverage	91	91	75	77	78	75	77
Gene fraction	81	81	43	63	65	52	62
Gene count	5955	5995	3393	4980	5146	4092	4839

## Sheet: S3
Organism	gene families	>1 gene per family	Percentage
M. CCMP1545	7434	278	3.7
M. RCC299	7931	348	4.4
M. CCMP2099	5616	721	12.8
O. lucimarinus	6356	263	4.1
O. RCC809	6421	204	3.1
O. tauri	5736	212	3.6
D. tenuilepis	4809	574	11.9
B. prasinos	5512	196	3.6

## Sheet: S4
Function (Interproscan)	M. CCMP1545 JGI ID	M. RCC299 JGI ID	M. CCMP2099	D. tenuilepis
Phytochrome	8000	NF	NF	CAMPEP_0170161904
Udp-n-acetylglucosamine enolpyruvyl transferase (MurA)	2889	NF	NF	CAMPEP_0170153740
Udp-n-acetylenolpyruvoylglucosamine reductase (MurB)	4242	NF	CAMPEP_0117632234	CAMPEP_0170160472
Mur ligase family member (MurD)	4537	NF	CAMPEP_0117640096	CAMPEP_0170155420
penicillin-binding protein	286	5497	CAMPEP_0117640098	CAMPEP_0170150142
bacterial surface protein 26-residue repeat	7741 2622	5671 4845 6082 1791 6896 749 4075 9295 104 7014 2082 9092 6243 5670 5672 9874 98 4953 750 9887 4259 735 9507 4231 4102 8581 10180 4908 740 8485 732 3479 6287 4230 9508 823 7454 746 103 9927 3574 4951 4065 4053 4952 6511 2934	CAMPEP_0117635180; CAMPEP_0117644802	CAMPEP_0170148156
BON domain profile.	7724 7723 7824 7725 1695 1696 1697 2996	1972 1643 7416 7270	CAMPEP_0117625222; CAMPEP_0117625950; CAMPEP_0117628358; CAMPEP_0117631714	CAMPEP_0170140908; CAMPEP_0170157266; CAMPEP_0170161950
Glutathione-dependent formaldehyde-activating enzyme	1660 6478	1585 9694 4931 8761 5068 7102 5246	CAMPEP_0117643356; CAMPEP_0117646244; CAMPEP_0117626150; CAMPEP_0117624818; CAMPEP_0117636490	CAMPEP_0170142096
Glutathione S-transferase	6693 5048 3945 5049 5047	2352 7797 2683	CAMPEP_0117625198; CAMPEP_0117640084; CAMPEP_0117645196; CAMPEP_0117646798	CAMPEP_0170140270
Ankyrin repeats (3 copies)	1133	3994	NF	CAMPEP_0170161940; CAMPEP_0170163822; CAMPEP_0170164056; CAMPEP_0170162524; CAMPEP_0170138002; CAMPEP_0170139288; CAMPEP_0170150856; CAMPEP_0170154062; CAMPEP_0170162120; CAMPEP_0170132822
Unknown function	NF	NF	CAMPEP_0117627744	CAMPEP_0170136968; CAMPEP_0170164128; CAMPEP_0170163490; CAMPEP_0170160612; CAMPEP_0170166134; CAMPEP_0170165662; CAMPEP_0170166282; CAMPEP_0170159894; CAMPEP_0170156836; CAMPEP_0170151622
Ef-hand calcium-binding domain containing protein	1962 3200	2713 6594	CAMPEP_0117645186	CAMPEP_0170141660; CAMPEP_0170163296; CAMPEP_0170158656; CAMPEP_0170140870; CAMPEP_0170147396
MTCP1	5314 5313 8454	9339 9340 3727	CAMPEP_0117633596; CAMPEP_0117638916; CAMPEP_0117643608	CAMPEP_0170135958
bacterial surface protein 26-residue repeat	NF	7982 10040	CAMPEP_0117627104; CAMPEP_0117628580; CAMPEP_0117632628; CAMPEP_0117632436; CAMPEP_0117644144; CAMPEP_0117634682	CAMPEP_0170161890
RNA recognition motif	6354 6352	1599 1601	CAMPEP_0117645182; CAMPEP_0117646414	CAMPEP_0170133778; CAMPEP_0170138508
pyruvate kinase	7106	4678	CAMPEP_0117627626; CAMPEP_0117637888; CAMPEP_0117628256; CAMPEP_0117639526; CAMPEP_0117638866	CAMPEP_0170133810
Wd-40 repeat protein	2259 8456	3022 6514	NF	CAMPEP_0170148144; CAMPEP_0170141410; CAMPEP_0170163116
Regulator of chromosome condensation	5066 4179	9402	NF	CAMPEP_0170149848; CAMPEP_0170156116; CAMPEP_0170153704; CAMPEP_0170163458
Putative uncharacterized protein kin2	3757 3758	4159 4160	CAMPEP_0117633420; CAMPEP_0117637262	CAMPEP_0170134568
Methyltransferase	NF	6275	CAMPEP_0117628056; CAMPEP_0117630898; CAMPEP_0117647706	CAMPEP_0170151126; CAMPEP_0170166172
Zinc finger	1654 7734 9769	3883 5700	NF	CAMPEP_0170133586
MFS transporter	7877 3458	9082	CAMPEP_0117628346; CAMPEP_0117643794	CAMPEP_0170144912
HAD hydrolase	7138 7140	10007 10008	CAMPEP_0117630670	CAMPEP_0170138544
Aaa atpase	5346 7796	9303 3210	CAMPEP_0117629872	CAMPEP_0170156342
Solute carrier family 34 (sodium phosphate)	9424	9894 5834	CAMPEP_0117624484; CAMPEP_0117624842	CAMPEP_0170144706
Domain present in phytochromes and cGMP-specific phosphodiesterases.	9635	868 2793 1526	CAMPEP_0117632372	CAMPEP_0170164878
Voltage-gated cation channel (calcium and sodium)	1827 5516	5780 7241	CAMPEP_0117631362	CAMPEP_0170132858
Parallel beta-helix repeats	1397 1399 1398 1401	8221	NF	CAMPEP_0170141454
Unknown function	NF	9574	NF	CAMPEP_0170132414; CAMPEP_0170133816; CAMPEP_0170142726; CAMPEP_0170155732
TIR domain	2068	NF	NF	CAMPEP_0170133606; CAMPEP_0170150840; CAMPEP_0170142582; CAMPEP_0170164992
RmlC-like jelly roll fold	3274	NF	NF	CAMPEP_0170135012; CAMPEP_0170163094; CAMPEP_0170166168; CAMPEP_0170166030
Voltage and ligand gated potassium channel	7907	3970	CAMPEP_0117641808	CAMPEP_0170135336; CAMPEP_0170165862
EF hand	9067	7712	CAMPEP_0117633272	CAMPEP_0170145610; CAMPEP_0170147550
Acid phosphatase related	802	7666 6668	NF	CAMPEP_0170152224; CAMPEP_0170140578
(s)-2-hydroxy-acid oxidase-related	3914	2487	CAMPEP_0117633284	CAMPEP_0170162228; CAMPEP_0170162474
Cation channel family protein-related	1110	8526	CAMPEP_0117632022; CAMPEP_0117637944	CAMPEP_0170162900
Chlorophyll A-B binding protein	2524 8969	7815	CAMPEP_0117640334	CAMPEP_0170161752
Tpr repeat containing protein	1170	8458	CAMPEP_0117631484; CAMPEP_0117646264	CAMPEP_0170140148
Sox transcription factor	7048	4734	CAMPEP_0117639848; CAMPEP_0117641980	CAMPEP_0170136516
Tetratricopeptide-like helical	6705	4625	CAMPEP_0117643208; CAMPEP_0117644890	CAMPEP_0170141776
Flavin reductase-related	5602	2334 2333	CAMPEP_0117626464	CAMPEP_0170136034
Inositol 5-phosphatase	5468	2365	CAMPEP_0117626440; CAMPEP_0117633618	CAMPEP_0170147168
Peptidyl-prolyl cis-trans isomerase	3878	2451	CAMPEP_0117625654; CAMPEP_0117643688	CAMPEP_0170164198
Methyltransferase	6460	1475	CAMPEP_0117645352; CAMPEP_0117647222	CAMPEP_0170142484
Voltage-gated potassium channel	8658	6311	CAMPEP_0117627804; CAMPEP_0117644918	CAMPEP_0170148966
Ef-hand calcium-binding domain containing protein	9071	7703	CAMPEP_0117636050; CAMPEP_0117641152	CAMPEP_0170141294
Ctl transporter	2377	6955	CAMPEP_0117625900; CAMPEP_0117633718	CAMPEP_0170149326
Egl nine homolog-related	480	5284	CAMPEP_0117637004; CAMPEP_0117641394	CAMPEP_0170164922
Malto-oligosyltrehalose trehalohydrolase	8110	5634	CAMPEP_0117629818; CAMPEP_0117641244	CAMPEP_0170155246
Filamin/ABP280 repeat profile.	5361	9287	CAMPEP_0117624260; CAMPEP_0117632778	CAMPEP_0170163496
Polycystin-related	5786	3783	CAMPEP_0117624594; CAMPEP_0117644476	CAMPEP_0170166062
Peptidase family C50	6311	5915	CAMPEP_0117624282; CAMPEP_0117646718	CAMPEP_0170165872
Wd40 repeat protein	9662	4594	CAMPEP_0117627142	CAMPEP_0170151746; CAMPEP_0170162346
Putative uncharacterized protein py06589	1190	8437	CAMPEP_0117633274; CAMPEP_0117645120	CAMPEP_0170152640
Proline rich extensin signature	1406	8215	CAMPEP_0117630720; CAMPEP_0117646522	CAMPEP_0170145402
TIGR01777 family protein	2278	6222	CAMPEP_0117627978; CAMPEP_0117639592	CAMPEP_0170153062
Unknown function	2523	7118	CAMPEP_0117641068; CAMPEP_0117645152	CAMPEP_0170161160
A distinct subfamily of CDD/CDA-like deaminases	3372	8991	CAMPEP_0117634382; CAMPEP_0117647174	CAMPEP_0170145770
T complex protein 10	7782	3223	CAMPEP_0117645094; CAMPEP_0117625536	CAMPEP_0170146866
Os03g0165600 protein (fragment)	7120 7121	4662	CAMPEP_0117644286	CAMPEP_0170136952
bacterial surface protein 26-residue repeat	NF	7215 4155 8329 4151	NF	CAMPEP_0170164948
Selectin ligand related	5614	2321	CAMPEP_0117633124; CAMPEP_0117642762	CAMPEP_0170164444
pyruvate kinase	NF	9804 4522	CAMPEP_0117635670; CAMPEP_0117640802	CAMPEP_0170160836
Centrin-related	8033	NF	NF	CAMPEP_0170134014; CAMPEP_0170148032; CAMPEP_0170165846
Camp-dependent protein kinase regulatory chain	1681	NF	NF	CAMPEP_0170135290; CAMPEP_0170146100; CAMPEP_0170143262
Voltage and ligand gated potassium channel	2342	9121	NF	CAMPEP_0170139084; CAMPEP_0170163584
Sel-1-like protein	NF	2162	CAMPEP_0117625282	CAMPEP_0170139394; CAMPEP_0170142406
Protease s8 tripeptidyl peptidase i (cln2)	NF	2990	CAMPEP_0117637048	CAMPEP_0170145244; CAMPEP_0170145494
Prokaryotic membrane lipoprotein lipid attachment site profile.	5003	NF	NF	CAMPEP_0170161834; CAMPEP_0170166396; CAMPEP_0170163330
Unknown function	NF	NF	CAMPEP_0117624184	CAMPEP_0170158826; CAMPEP_0170141644; CAMPEP_0170160740
Uncharacterized	3832	2444	CAMPEP_0117629020	CAMPEP_0170166220
ATPase family associated with various cellular activities (AAA)	4662	723	CAMPEP_0117636676	CAMPEP_0170164414
Kinesin motor	9488	1040	CAMPEP_0117641456	CAMPEP_0170160666
Cgi-141-related/lipase containing protein	9039	7742	CAMPEP_0117630846	CAMPEP_0170165724
Alpha-amylase	7341	6018	CAMPEP_0117637312	CAMPEP_0170144886
Ef-hand calcium-binding domain containing protein	9673	4605	CAMPEP_0117643552	CAMPEP_0170156658
Wd-domain containing protein	6763	1165	CAMPEP_0117633334	CAMPEP_0170145224
P25 alpha-related	6307	5919	CAMPEP_0117628564	CAMPEP_0170140484
HAD hydrolase	449	5351	CAMPEP_0117633112	CAMPEP_0170148356
Protein kinase domain profile.	4434	487	CAMPEP_0117627812	CAMPEP_0170141750
Tubulin tyrosine ligase-related	1702	1640	CAMPEP_0117629604	CAMPEP_0170158632
Nadh dehydrogenase-related	9180	4281	CAMPEP_0117640844	CAMPEP_0170161802
Unknown function	8662	6307	CAMPEP_0117630350	CAMPEP_0170138664
Atp-binding cassette	8595	6374	CAMPEP_0117629852	CAMPEP_0170147298
Glutaredoxin	8537	6434	CAMPEP_0117632604	CAMPEP_0170164352
Sodium/dicarboxylate symporter-related	8413	6561	CAMPEP_0117646974	CAMPEP_0170148166
Camp-dependent protein kinase regulatory chain	8400	6576	CAMPEP_0117636300	CAMPEP_0170134216
Tubulin epsilon chain	7973	3905	CAMPEP_0117625960	CAMPEP_0170154620
Complement component-related sushi domain-containing	7872	7312	CAMPEP_0117633506	CAMPEP_0170165974
Domain present in phytochromes and cGMP-specific phosphodiesterases.	6846	4949	CAMPEP_0117634536	CAMPEP_0170163734
Member of 'gdxg' family of lipolytic enzymes	6785	1145	CAMPEP_0117638000	CAMPEP_0170158418
Sugar kinase	6611	1323	CAMPEP_0117640196	CAMPEP_0170152490
Unknown function	6470	1465	CAMPEP_0117636178	CAMPEP_0170144426
Carbonic anhydrase (carbonate dehydratase)	6373	1578	CAMPEP_0117647310	CAMPEP_0170141534
Unknown function	6226	3292	CAMPEP_0117635998	CAMPEP_0170136582
Katanin-related	6100	3431	CAMPEP_0117628950	CAMPEP_0170141996
Translin and translin associated protein x	5559	7191	CAMPEP_0117635752	CAMPEP_0170144566
Leucine-rich repeat-containing protein	5457	2355	CAMPEP_0117640422	CAMPEP_0170141336
Phosphatase subunit gene g4-1	776	1130	CAMPEP_0117644222	CAMPEP_0170138318
Unknown function	274	5510	CAMPEP_0117628590	CAMPEP_0170136312
Peptidyl-prolyl cis-trans isomerase	73	2728	CAMPEP_0117624908	CAMPEP_0170135190
Aldo/keto reductase	7708	1945	CAMPEP_0117636016	CAMPEP_0170149452
Dual specificity protein phosphatase	9681	4612	CAMPEP_0117628040	CAMPEP_0170157872
Unknown function	543	5221	CAMPEP_0117638518	CAMPEP_0170165576
Dynamin	3046	9609	CAMPEP_0117625522	CAMPEP_0170141246
Tubulin delta chain	9763	9942	CAMPEP_0117624996	CAMPEP_0170155296
pyridoxal kinase	7952	3925	CAMPEP_0117640102	CAMPEP_0170135780
Unknown function	6336	5890	CAMPEP_0117630892	CAMPEP_0170165574
Uncharacterized	5719	3852	CAMPEP_0117629448	CAMPEP_0170161674
Regulator of chromosome condensation (RCC1) repeat	4807	6970	CAMPEP_0117623858	CAMPEP_0170164910
WD40/YVTN repeat-like-containing domain	5872	3695	CAMPEP_0117630016	CAMPEP_0170134238
Cell division protein kinase	380	5396	CAMPEP_0117629644	CAMPEP_0170141414
Unknown function	8095	5619	CAMPEP_0117629244	CAMPEP_0170147974
Ubiquitin-conjugating enzyme/RWD-like	6280	3237	CAMPEP_0117626298	CAMPEP_0170151910
Wd40 repeat protein	2712	6974	CAMPEP_0117634104	CAMPEP_0170153334
Protein of unknown function (DUF1232)	7669	8296	CAMPEP_0117642620	CAMPEP_0170151166
Unknown function	316	5467	CAMPEP_0117633070	CAMPEP_0170163262
lytic murein transglycosylase	7930	3946	CAMPEP_0117631524	CAMPEP_0170141526
Centrosomal protein-related	7712	1961	CAMPEP_0117627286	CAMPEP_0170163008
NMT1/THI5 like	7469	6508	CAMPEP_0117647320	CAMPEP_0170158642
Serine/threonine-protein kinase nek	7275	3064	CAMPEP_0117638570	CAMPEP_0170150654
Ring finger and sry domain-containing	7088	4699	CAMPEP_0117639098	CAMPEP_0170163956
Uncharacterized	5733	3840	CAMPEP_0117629898	CAMPEP_0170139422
Unknown function	5405	9233	CAMPEP_0117624526	CAMPEP_0170160248
Guanylate kinase-related	5367	9276	CAMPEP_0117642530	CAMPEP_0170150514
Uncharacterized putative methyltransferase	4864	2130	CAMPEP_0117634286	CAMPEP_0170150548
Sperm-associated antigen 6 (armadillo repeat-containing)	875	1023	CAMPEP_0117635836	CAMPEP_0170140058
Variable flagellar number protein-related	7874	7314	CAMPEP_0117626696	CAMPEP_0170151990
Rib43a-related	5246	9404	CAMPEP_0117643382	CAMPEP_0170143888
EF-hand domain pair	954	932	CAMPEP_0117631974	CAMPEP_0170136552
Wd repeat domain-related	408	5356	CAMPEP_0117631260	CAMPEP_0170142154
Dynein 16 kda light chain	7132	4651	CAMPEP_0117624180	CAMPEP_0170143244
Tpr repeat containing protein	9005	7775	CAMPEP_0117640388	CAMPEP_0170162976
Calcineurin-like phosphoesterase	5071	2056	CAMPEP_0117639766	CAMPEP_0170136136
Endothelial protein b9-related	6113	3418	CAMPEP_0117643618	CAMPEP_0170147700
Unknown function	6081	3458	CAMPEP_0117639242	CAMPEP_0170146060
Associate of c-myc (amy-1)	5274	9374	CAMPEP_0117646594	CAMPEP_0170142812
Ift57/hippi	88	94	CAMPEP_0117629922	CAMPEP_0170140672
IQ motif profile.	7842	7275	CAMPEP_0117645866	CAMPEP_0170166334
Ankyrin repeat and protein kinase domain-containing protein	1009	875	CAMPEP_0117627180	CAMPEP_0170149436
Dpy30-related	979	906	CAMPEP_0117641344	CAMPEP_0170134646
Unknown function	887	1007	CAMPEP_0117632338	CAMPEP_0170137042
Wd40 repeat protein	861	1036	CAMPEP_0117628608	CAMPEP_0170138992
Clasp	6756	1170	CAMPEP_0117637188	CAMPEP_0170164920
Osmotic avoidance abnormal protein 1/wd repeat membrane protein	819	1083	CAMPEP_0117624686	CAMPEP_0170147096
CreA protein	652	5115	CAMPEP_0117635628	CAMPEP_0170137268
Uncharacterized duf1619-containing	443	5344	CAMPEP_0117631422	CAMPEP_0170156016
Unknown function	428	5327	CAMPEP_0117633848	CAMPEP_0170135356
Zinc-binding domain	391	5383	CAMPEP_0117638118	CAMPEP_0170164344
Serine/threonine-protein kinase nek10	235	404	CAMPEP_0117626260	CAMPEP_0170154162
Unknown function	136	198	CAMPEP_0117635746	CAMPEP_0170156058
Elongation factor p	14	11	CAMPEP_0117634156	CAMPEP_0170146308
Protease m1 zinc metalloprotease	10	7	CAMPEP_0117631338	CAMPEP_0170156028
Flagellar radial spoke protein 3	453	5315	CAMPEP_0117633488	CAMPEP_0170146392
Axonemal dynein intermediate chain polypeptide 1	709	5052	CAMPEP_0117637942	CAMPEP_0170139310
Fas-associated protein	5042	2076	CAMPEP_0117635210	CAMPEP_0170144380
Mitochondrial ribosomal protein s18	4937	803	CAMPEP_0117640622	CAMPEP_0170142930
Uncharacterized	4906	2179	CAMPEP_0117634478	CAMPEP_0170133038
Tetrahydrofolate dehydrogenase/cyclohydrolase family member	4545	240	CAMPEP_0117640484	CAMPEP_0170160842
Acetamidase/Formamidase family	4403	764	CAMPEP_0117643974	CAMPEP_0170164140
Gcn5-related N-acetyltransferase (GNAT) domain profile.	6032	3512	CAMPEP_0117624340	CAMPEP_0170157038
Zinc finger phorbol-ester/DAG-type profile.	5877	3689	CAMPEP_0117633918	CAMPEP_0170148774
Protein of unknown function (DUF2475)	5767	3801	CAMPEP_0117635334	CAMPEP_0170144648
Mitogen-activated protein kinase	5493	2392	CAMPEP_0117632950	CAMPEP_0170145268
Tetratricopeptide repeat protein	8591	6378	CAMPEP_0117633406	CAMPEP_0170151138
ABC transporters family signature.	5407	9231	CAMPEP_0117646498	CAMPEP_0170149206
Adenylyl cyclase-associated protein	5387	9255	CAMPEP_0117641242	CAMPEP_0170144722
Swi/snf-related matrix-associated actin-dependent regulator of chromatin subfamily-related	5323	9330	CAMPEP_0117639490	CAMPEP_0170142498
Formin-related	5256	9392	CAMPEP_0117645522	CAMPEP_0170133298
zinc finger	5243	9407	CAMPEP_0117629744	CAMPEP_0170133894
Serine/threonine-protein kinase nek	5605	2329	CAMPEP_0117630644	CAMPEP_0170139152
guanylate kinase	6682	1247	CAMPEP_0117632708	CAMPEP_0170135910
Uncharacterized	6665	1264	CAMPEP_0117643184	CAMPEP_0170138170
Sfi1 spindle body protein	6414	1528	CAMPEP_0117625456	CAMPEP_0170157004
Serine/threonine-protein kinase nek	3494	7426	CAMPEP_0117640350	CAMPEP_0170155192
Wd40 repeat pf20	6707	1217	CAMPEP_0117636426	CAMPEP_0170144486
HhH-GPD superfamily base excision DNA repair protein	6424	1514	CAMPEP_0117632930	CAMPEP_0170153036
Probable membrane protein duf221-related	2825	9811	CAMPEP_0117634596	CAMPEP_0170164212
Meiosis-specific nuclear structural protein 1	6894	4894	CAMPEP_0117631608	CAMPEP_0170143554
Katanin p80 subunit	6127	3402	CAMPEP_0117631254	CAMPEP_0170150000
Kpl2-related	7529	6215	CAMPEP_0117625628	CAMPEP_0170164424
Unknown function	3867	2418	CAMPEP_0117635238	CAMPEP_0170152462
Unknown function	7481	6164	CAMPEP_0117634760	CAMPEP_0170134786
Ef-hand calcium-binding domain containing protein	6948	4842	CAMPEP_0117642178	CAMPEP_0170134220
Jmjc domain-containing protein 4	7425	4577	CAMPEP_0117624252	CAMPEP_0170134282
Heme-binding protein-related	7944	3933	CAMPEP_0117640594	CAMPEP_0170143614
Wd-40 repeat protein	7896	3980	CAMPEP_0117628170	CAMPEP_0170139432
Uncharacterized	7871	7311	CAMPEP_0117634578	CAMPEP_0170142892
Voltage-gated potassium channel	8096	5620	CAMPEP_0117630278	CAMPEP_0170134256
cwf21 domain	7609	1842	CAMPEP_0117639996	CAMPEP_0170143806
Mog1/PsbP	8659	6310	CAMPEP_0117639254	CAMPEP_0170148204
Set and mynd domain containing	8568	6398	CAMPEP_0117634454	CAMPEP_0170163666
Sit4(yeast)-associating protein-related	8540	6429	CAMPEP_0117630606	CAMPEP_0170162098
Unknown function	8346	8784	CAMPEP_0117647338	CAMPEP_0170148338
Heat shock protein DnaJ	8586	6383	CAMPEP_0117635958	CAMPEP_0170134598
Peroxisomal farnesylated protein	8574	6393	CAMPEP_0117644228	CAMPEP_0170146086
Leucine-rich repeat profile.	8555	6413	CAMPEP_0117627112	CAMPEP_0170141932
Zinc finger protein 598	8551	6417	CAMPEP_0117644264	CAMPEP_0170162666
Pyridoxamine 5'-phosphate oxidase	8493	6481	CAMPEP_0117638408	CAMPEP_0170142712
Exportin 7-related / ran binding protein 16	8470	6501	CAMPEP_0117628816	CAMPEP_0170159236
Adipocyte-specific protein 4-related	8416	6556	CAMPEP_0117641978	CAMPEP_0170146972
80 kda mcm3-associated protein	8411	6563	CAMPEP_0117631374	CAMPEP_0170145174
Protein disulfide isomerase	8255	8690	CAMPEP_0117643350	CAMPEP_0170157304
Dna polymerase zeta catalytic subunit	8148	8583	CAMPEP_0117644398	CAMPEP_0170157494
Unknown function	8676	6289	CAMPEP_0117626250	CAMPEP_0170134136
Sulfate transporter	8293	8731	CAMPEP_0117635088	CAMPEP_0170132540
Unknown function	8391	8830	CAMPEP_0117623842	CAMPEP_0170163902
Kinesin motor	9078	7698	CAMPEP_0117635938	CAMPEP_0170137450
Spermatogenesis-associated 4-related	8953	7833	CAMPEP_0117642292	CAMPEP_0170132760
Tpr repeat containing protein	8948	7838	CAMPEP_0117641586	CAMPEP_0170161938
Alpha-amylase-related	8762	8028	CAMPEP_0117641740	CAMPEP_0170145136
Basic region leucine zipper	9253	7518	CAMPEP_0117634918	CAMPEP_0170144220
Abhydrolase domain-containing protein	9101	7671	CAMPEP_0117637624	CAMPEP_0170147366
Caax prenyl protease 1	8822	7966	CAMPEP_0117640298	CAMPEP_0170148744
allantoinase	8810	7977	CAMPEP_0117647426	CAMPEP_0170162040
BETA-DEFENSIN ANTIBIOTIC PRECURSOR ANTIMICROBIAL DEFENSIN BETA SIGNAL DEFENSIN BD-32 DEFB-32	8892	7892	CAMPEP_0117645722	CAMPEP_0170132790
Thioredoxin-related	9478	4406	CAMPEP_0117630978	CAMPEP_0170163292
Villin	9741	9962	CAMPEP_0117633586	CAMPEP_0170162482
Flavin reductase-related	9747	9956	CAMPEP_0117643236	CAMPEP_0170139284
Glutathione s-transferase	9617	1803	CAMPEP_0117623988	CAMPEP_0170134312
Dlec1 (deleted in lung and esophageal cancer 1)	9625	4552	CAMPEP_0117624976	CAMPEP_0170163942
carbamoyl-phosphate synthase	9598	4530	CAMPEP_0117635190	CAMPEP_0170162634
Nitrogen regulatory protein p-ii	2710	6972	CAMPEP_0117641154	CAMPEP_0170137858
Unknown function	3864	2421	CAMPEP_0117638200	CAMPEP_0170136296
Kinesin motor	3872	2412	CAMPEP_0117625876	CAMPEP_0170133114
Unknown function	9336	4265	CAMPEP_0117637838	CAMPEP_0170150730
Sperm-associated antigen 6 (armadillo repeat-containing)	9783	9920	CAMPEP_0117642248	CAMPEP_0170143668
Patched-related	9689	4620	CAMPEP_0117641494	CAMPEP_0170144504
Peptidyl-prolyl cis-trans isomerase-like 6	9430	4362	CAMPEP_0117641666	CAMPEP_0170133794
Wd-40 repeat protein	1492	8120	CAMPEP_0117636376	CAMPEP_0170154512
Extended synaptotagmin-related	760	4990	CAMPEP_0117629278	CAMPEP_0170141610
Formin-related	1314	8315	CAMPEP_0117624400	CAMPEP_0170146200
Dlec1 (deleted in lung and esophageal cancer 1)	1290	8342	CAMPEP_0117644844	CAMPEP_0170163510
Serine/threonine kinase	1206	8425	CAMPEP_0117628222	CAMPEP_0170137984
3-5 exonuclease	1072	8556	CAMPEP_0117638534	CAMPEP_0170141018
Unknown function	1476	8149	CAMPEP_0117637050	CAMPEP_0170136344
Phosphatidylinositol-4-phosphate 5-kinase related	1381	8238	CAMPEP_0117642094	CAMPEP_0170138790
Cgi-141-related/lipase containing protein	1339	8283	CAMPEP_0117638138	CAMPEP_0170158128
Tumour suppressor	6305	5920	CAMPEP_0117639374	CAMPEP_0170143962
F-box and wd40 domain protein	1800	5805	CAMPEP_0117628034	CAMPEP_0170136622
small GTP-binding protein domain	5773	3795	CAMPEP_0117628036	CAMPEP_0170139146
Protein arginine n-methyltransferase 1	1578	1764	CAMPEP_0117624522	CAMPEP_0170147210
Ef-hand calcium-binding domain containing protein	2323	739	CAMPEP_0117639950	CAMPEP_0170144536
Protein transport protein sec23	2294	9178	CAMPEP_0117628424	CAMPEP_0170152638
Wd40 repeat protein	2193	2954	CAMPEP_0117644996	CAMPEP_0170139470
Atp/gtp-binding motif containing protein related	2141	2897	CAMPEP_0117632818	CAMPEP_0170139834
Guanylate binding protein	2128	2882	CAMPEP_0117639176	CAMPEP_0170135328
LIM domain	2010	2763	CAMPEP_0117627546	CAMPEP_0170162704
Unknown function	1973	2722	CAMPEP_0117633166	CAMPEP_0170147118
Uncharacterized nodulin-like protein	2698	6958	CAMPEP_0117629950	CAMPEP_0170159012
Peptidyl-prolyl cis-trans isomerase	2640	10122	CAMPEP_0117637418	CAMPEP_0170132494
thiamine pyrophosphokinase	2532	7125	CAMPEP_0117629612	CAMPEP_0170152884
Unknown function	2617	9111	CAMPEP_0117640994	CAMPEP_0170147364
Formamidopyrimidine-dna glycosylase	2459	3569	CAMPEP_0117636752	CAMPEP_0170161314
Unknown function	2761	7025	CAMPEP_0117627618	CAMPEP_0170139974
Ankyrin repeat and protein kinase domain-containing protein	2972	9677	CAMPEP_0117629258	CAMPEP_0170140174
Axonemal dynein intermediate chain	9144	7631	CAMPEP_0117637078	CAMPEP_0170132960
Unknown function	3034	9590	CAMPEP_0117623982	CAMPEP_0170160218
Protein disulfide isomerase	2906	9746	CAMPEP_0117640470	CAMPEP_0170148848
Mapkk/mekk	2872	9774	CAMPEP_0117634640	CAMPEP_0170145900
Dynein 2 light intermediate chain	3074	9565	CAMPEP_0117641376	CAMPEP_0170156230
imidazole glycerol phosphate synthase	2958	9689	CAMPEP_0117631774	CAMPEP_0170163618
Ring finger	2908	9743	CAMPEP_0117630636	CAMPEP_0170164894
Unknown function	2871	9773	CAMPEP_0117638482	CAMPEP_0170166048
Domain of unknown function (DUF1995)	3285	8913	CAMPEP_0117633554	CAMPEP_0170145054
Tetratricopeptide repeat protein	3257	8885	CAMPEP_0117627314	CAMPEP_0170135500
Thioredoxin-like fold	3233	3174	CAMPEP_0117644986	CAMPEP_0170153110
Unknown function	3295	8924	CAMPEP_0117636876	CAMPEP_0170140720
Unknown function	2559	2343	CAMPEP_0117636952	CAMPEP_0170141772
C3HC zinc finger-like	3815	4220	CAMPEP_0117631882	CAMPEP_0170142056
Secernin	3807	4213	CAMPEP_0117640150	CAMPEP_0170139118
Protein kinase C conserved region 2 (CalB)	3805	4211	CAMPEP_0117636554	CAMPEP_0170146428
Serine protease family s1c htra-related	2352	9114	CAMPEP_0117632112	CAMPEP_0170161818
Tetratricopeptide repeat protein	3699	5410	CAMPEP_0117626586	CAMPEP_0170140346
Calponin homology domain profile.	8324	8762	CAMPEP_0117626474	CAMPEP_0170166032
Peptidase aspartic	3511	7410	CAMPEP_0117643280	CAMPEP_0170149768
Sphingolipid delta 4 desaturase/c-4 hydroxylase protein des2	3577	7343	CAMPEP_0117633392	CAMPEP_0170161820
Oxysterol-binding protein-related	3490	7433	CAMPEP_0117647094	CAMPEP_0170140096
Wimple/ift172	3847	2434	CAMPEP_0117629868	CAMPEP_0170163912
WD40/YVTN repeat-like-containing domain	4043	2622	CAMPEP_0117626344	CAMPEP_0170142962
Uncharacterized aarf domain-containing protein kinase 4	4001	2577	CAMPEP_0117630230	CAMPEP_0170138376
BTB domain profile.	2435	6905	CAMPEP_0117632578	CAMPEP_0170148572
Unknown function	4594	2158	CAMPEP_0117632040	CAMPEP_0170149154
Telomerase-binding protein p23 (hsp90 co-chaperone)	3380	8998	CAMPEP_0117642662	CAMPEP_0170144946
Sac domain-containing protein 3	3005	9643	CAMPEP_0117627430	CAMPEP_0170166318
Glutamine amidotransferase class-i family protein	2717	6980	CAMPEP_0117641718	CAMPEP_0170145282
Ubiquitin carrier protein	1604	1746	CAMPEP_0117628320	CAMPEP_0170149456
Sugar-1-phosphate guanyl transferase	8419	6554	CAMPEP_0117624248	CAMPEP_0170137204
Unknown function	7530	6216	CAMPEP_0117636460	CAMPEP_0170135444
Predicted protein (fragment)	6071	3469	CAMPEP_0117641852	CAMPEP_0170141988
EF-hand-like domain	9322	4251	CAMPEP_0117626390	CAMPEP_0170143234
Potential Monad-binding region of RPAP3	4015	2591	CAMPEP_0117640532	CAMPEP_0170136084
Unknown function	9212	7566	CAMPEP_0117627106	CAMPEP_0170158644
Alpha-amylase	604	4637	CAMPEP_0117629996	CAMPEP_0170148552
Phosphatidylinositol-4-phosphate 5-kinase related	33	31	CAMPEP_0117633806	CAMPEP_0170152250
Unknown function	5266	9384	CAMPEP_0117640636	CAMPEP_0170164342
Dlec1 (deleted in lung and esophageal cancer 1)	527	5235	CAMPEP_0117640600	CAMPEP_0170165036
Sfi1 spindle body protein	9688	4619	CAMPEP_0117626416	CAMPEP_0170152778
MYND finger	9694	4626	CAMPEP_0117641450	CAMPEP_0170158562
Regulator of chromosome condensation-related	6399	1551	CAMPEP_0117634114	CAMPEP_0170146960
EamA-like transporter family	8560	6408	CAMPEP_0117625302	CAMPEP_0170146618
Sperm-tail PG-rich repeat	9171	7604	CAMPEP_0117632228	CAMPEP_0170148174
Unknown function	3556	7368	CAMPEP_0117624748	CAMPEP_0170163312
Unknown function	221	3234	CAMPEP_0117629408	CAMPEP_0170140460
PAP_fibrillin	7912	3965	CAMPEP_0117638498	CAMPEP_0170133884
Uncharacterized	4892	2229	CAMPEP_0117644702	CAMPEP_0170155724
Egl nine homolog-related	4933	2079	CAMPEP_0117641372	CAMPEP_0170149860
Ankyrin repeats (3 copies)	5069	2058	CAMPEP_0117631746	CAMPEP_0170149010
Unknown function	7716	1965	CAMPEP_0117642330	CAMPEP_0170139804
Kinesin motor	7740	1990	CAMPEP_0117628852	CAMPEP_0170139522
Zinc metalloprotease family m13 neprilysin-related	6180	3345	CAMPEP_0117634456	CAMPEP_0170161504
Complex I intermediate-associated protein 30 (CIA30)	6234	3278	CAMPEP_0117635134	CAMPEP_0170149746
Unknown function	6819	4962	CAMPEP_0117630024	CAMPEP_0170144658
Uncharacterized	5878	3688	CAMPEP_0117636042	CAMPEP_0170135466
Ef-hand calcium-binding domain containing protein	8046	5557	CAMPEP_0117630212	CAMPEP_0170142176
Oma1 homolog	7706	1943	CAMPEP_0117644966	CAMPEP_0170160702
Dnaj homolog subfamily c member	8632	6333	CAMPEP_0117646834	CAMPEP_0170136584
Ectonucleotide pyrophosphatase/phosphodiesterase	8578	6390	CAMPEP_0117625886	CAMPEP_0170152576
MATE efflux family protein	1001	885	CAMPEP_0117638050	CAMPEP_0170135616
Autophagy protein 5	4060	2636	CAMPEP_0117640506	CAMPEP_0170149504
Unknown function	5303	9350	CAMPEP_0117637274	CAMPEP_0170157544
Kinesin motor	1292	8340	CAMPEP_0117632968	CAMPEP_0170165752
Major facilitator superfamily domain	3694	4105	CAMPEP_0117627846	CAMPEP_0170164900
Probable membrane protein duf221-related	3648	4057	CAMPEP_0117630724	CAMPEP_0170160022
Dual specificity protein phosphatase	7801	3204	CAMPEP_0117627216	CAMPEP_0170145628
Uncharacterized	7103	4681	CAMPEP_0117630388	CAMPEP_0170135534
Poly(a)-specific ribonuclease/target of egr1	5290	9360	CAMPEP_0117633684	CAMPEP_0170164454
Ngd5/ift52	4429	232	CAMPEP_0117629272	CAMPEP_0170144124
Unknown function	1533	8072	CAMPEP_0117626114	CAMPEP_0170158968
Serine/threonine-protein kinase nek	7732	1979	CAMPEP_0117642694	CAMPEP_0170149440
aconitate hydratase	2901	5681	CAMPEP_0117624106	CAMPEP_0170140402
Flagellar protein	NF	89 9315 9808	NF	CAMPEP_0170161870
Unknown function	NF	5844 7737	CAMPEP_0117627202	CAMPEP_0170166280
Aminopeptidase	8088	NF	CAMPEP_0117626268; CAMPEP_0117643364	CAMPEP_0170150510
MYND finger	5337	9312	CAMPEP_0117628190	CAMPEP_0170156268
Unknown function	4546	NF	CAMPEP_0117629160; CAMPEP_0117637328	CAMPEP_0170139760
Alpha/beta hydrolase family	NF	8756	CAMPEP_0117629982; CAMPEP_0117635042	CAMPEP_0170142678
sulfate permease	NF	9993	CAMPEP_0117630100; CAMPEP_0117646294	CAMPEP_0170156568
Zinc-binding alcohol dehydrogenase domain-containing protein 2	NF	1795	CAMPEP_0117631148; CAMPEP_0117634140	CAMPEP_0170145868
Unknown function	2868	NF	CAMPEP_0117633550; CAMPEP_0117646560	CAMPEP_0170163748
L-rhamnose-proton symporter	9544	4467	CAMPEP_0117634084	CAMPEP_0170140532
Kinesin motor	5998	3547	CAMPEP_0117636328	CAMPEP_0170135080
Nima-related protein kinase	3754	4157	CAMPEP_0117638944	CAMPEP_0170156660
Peroxisomal sarcosine oxidase	8057	5573	CAMPEP_0117640050	CAMPEP_0170143642
Chloride conductance regulatory protein icln	526	5236	CAMPEP_0117642008	CAMPEP_0170142450
Voltage and ligand gated potassium channel	NF	1531	NF	CAMPEP_0170133948; CAMPEP_0170150396
Unknown function	NF	5967	NF	CAMPEP_0170134746; CAMPEP_0170146432
Unknown function	NF	NF	CAMPEP_0117627586	CAMPEP_0170136124; CAMPEP_0170162766
Exostosin-like glycosyltransferase	NF	3782	NF	CAMPEP_0170138990; CAMPEP_0170154498
Serine/threonine-protein kinase nek	NF	1858	NF	CAMPEP_0170140712; CAMPEP_0170141324
Eukaryotic translation initiation factor 2c	NF	1021	NF	CAMPEP_0170144390; CAMPEP_0170139142
Unknown function	NF	NF	CAMPEP_0117634646	CAMPEP_0170163526; CAMPEP_0170165664
Unknown function	1333	8293	NF	CAMPEP_0170153150
Serine/threonine-protein kinase	3139	6652	NF	CAMPEP_0170140168
Unknown function	1407	8214	NF	CAMPEP_0170135572
Peroxisomal membrane protein 2	1265	8371	NF	CAMPEP_0170134280
Dynein light chain roadblock	8420	6553	NF	CAMPEP_0170137306
Unknown function	7789	3217	NF	CAMPEP_0170147766
Unknown function	6591	1342	NF	CAMPEP_0170135878
Alpha-amylase	6491	1445	NF	CAMPEP_0170146214
Uncharacterized	5772	3796	NF	CAMPEP_0170161944
Gamma glutamyl transpeptidases	5512	7245	NF	CAMPEP_0170151470
small GTP-binding protein domain	3798	4203	NF	CAMPEP_0170140662
Prokaryotic membrane lipoprotein lipid attachment site profile.	2104	2857	NF	CAMPEP_0170159004
Hypoxia-inducible factor 1 alpha inhibitor-related	7908	3969	NF	CAMPEP_0170165562
Dna polymerase type-x family member	7900	3978	NF	CAMPEP_0170164742
Putative uncharacterized protein	7441	6127	NF	CAMPEP_0170157300
Sec14 related protein	7068	4720	NF	CAMPEP_0170146296
small GTP-binding protein domain	6664	1265	NF	CAMPEP_0170142122
small GTP-binding protein domain	6528	1407	NF	CAMPEP_0170134114
Glycosyltransferase	5871	3696	NF	CAMPEP_0170160436
Ef-hand calcium-binding domain containing protein	5554	7194	NF	CAMPEP_0170142580
Ef-hand calcium-binding domain containing protein	716	5043	NF	CAMPEP_0170141174
Kinesin motor	1679	1660	NF	CAMPEP_0170133300
Hybrid signal transduction histidine kinase	2472	7060	NF	CAMPEP_0170161864
Enhancer of rudimentary erh	3187	6609	NF	CAMPEP_0170143848
Pyridoxal phosphate-dependent transferase	4138	6698	NF	CAMPEP_0170144028
Ef-hand domain-containing protein c14orf143	6402	1545	NF	CAMPEP_0170133998
Rna-binding protein luc7-related	6640	1290	NF	CAMPEP_0170149212
Peptidyl-prolyl cis-trans isomerase	6296	5930	NF	CAMPEP_0170134956
hydrolase CocE/NonD family protein	6338	5888	NF	CAMPEP_0170141080
Tubulin tyrosine ligase-related	5298	9354	NF	CAMPEP_0170164512
Scy1-related s/t protein kinase-like	5518	7239	NF	CAMPEP_0170137504
Eukaryotic translation initiation factor 2-alpha kinase (eif2-alpha kinase)-related	1043	839	NF	CAMPEP_0170154060
Tetratricopeptide repeat protein	945	944	NF	CAMPEP_0170133790
Phosphatidylinositol-4-phosphate 5-kinase related	1024	859	NF	CAMPEP_0170138566
Peptidyl-prolyl cis-trans isomerase	4176	1682	NF	CAMPEP_0170166064
Cupin domain	2279	8632	NF	CAMPEP_0170141292
EF-hand-like domain	2092	2843	NF	CAMPEP_0170142752
Unknown function	1273	8362	NF	CAMPEP_0170140696
RING-variant domain	6346	5879	NF	CAMPEP_0170154842
Protein of unknown function (DUF2838)	7172	5977	NF	CAMPEP_0170145386
Phosphate transporter	2401	6936	NF	CAMPEP_0170139348
Beta-hexosaminidase-related	7898	3981	NF	CAMPEP_0170150314
Translation initiation inhibitor	9296	7474	NF	CAMPEP_0170138014
ADP-ribosylation factor-like 2-binding protein	8545	6424	NF	CAMPEP_0170144134
Unknown function	8408	6566	NF	CAMPEP_0170152156
Unknown function	7375	6053	NF	CAMPEP_0170159266
EF-hand-like domain	7367	6046	NF	CAMPEP_0170165822
Ring finger protein 127	6740	1187	NF	CAMPEP_0170132470
Major facilitator superfamily domain-containing protein-related	6082	3457	NF	CAMPEP_0170156350
Unknown function	5900	3660	NF	CAMPEP_0170143202
Atp/gtp-binding motif containing protein related	557	5208	NF	CAMPEP_0170154822
DnaJ molecular chaperone homology domain	130	320	NF	CAMPEP_0170145400
Probable membrane protein duf221-related	7955	3922	NF	CAMPEP_0170152766
Repressor of rna polymerase iii transcription maf1	6672	1257	NF	CAMPEP_0170134132
Nucleoside diphosphate kinase	5223	9429	NF	CAMPEP_0170143412
Solute carrier (Solcar) repeat profile.	9442	4373	NF	CAMPEP_0170138252
Activator of Hsp90 ATPase	7434	6892	NF	CAMPEP_0170148876
Glutathione s-transferase	5736	3835	NF	CAMPEP_0170156086
Uncharacterized	696	5064	NF	CAMPEP_0170164000
Unknown function	6279	3238	NF	CAMPEP_0170148822
Clusterin associated protein 1	528	5234	NF	CAMPEP_0170144346
zinc finger	414	5362	NF	CAMPEP_0170153240
Nif3l1bp1 protein-related	4467	2185	NF	CAMPEP_0170159062
Ubiquitin carboxyl-terminal hydrolases family 2 signature 1.	365	5413	NF	CAMPEP_0170135514
Protein o-linked-mannose beta-1	255	641	NF	CAMPEP_0170156642
DNA-binding SAP	12	10157	NF	CAMPEP_0170165194
Leucine rich repeat protein	5315	9338	NF	CAMPEP_0170137940
Transcription elongation factor b polypeptide 1	370	5409	NF	CAMPEP_0170138598
Unknown function	436	5336	NF	CAMPEP_0170144170
Prokaryotic membrane lipoprotein lipid attachment site profile.	634	5130	NF	CAMPEP_0170139266
Xrp2 protein	5112	5951	NF	CAMPEP_0170143648
Ef-hand calcium-binding domain containing protein	4778	542	NF	CAMPEP_0170132730
Unknown function	4413	760	NF	CAMPEP_0170145926
Inositol 1	5098	5936	NF	CAMPEP_0170133900
Leucine-rich repeat profile.	5127	2096	NF	CAMPEP_0170133718
Nima-related protein kinase	7538	6224	NF	CAMPEP_0170135140
Protein-s isoprenylcysteine o-methyltransferase	5958	3597	NF	CAMPEP_0170136828
Helicase ski2w	6037	3506	NF	CAMPEP_0170160784
Unknown function	5380	9262	NF	CAMPEP_0170155198
Leucine-rich repeat-containing protein 67	5275	9373	NF	CAMPEP_0170164576
Unknown function	5200	9453	NF	CAMPEP_0170136634
PhoD-like phosphatase	5187	5802	NF	CAMPEP_0170140852
Protein o-linked-mannose beta-1	5394	9248	NF	CAMPEP_0170162310
Unknown function	6141	3385	NF	CAMPEP_0170145086
Pentapeptide repeats (8 copies)	6660	1268	NF	CAMPEP_0170142880
Uncharacterized	5306	9347	NF	CAMPEP_0170144580
Tetratricopeptide repeat protein	7075	4714	NF	CAMPEP_0170165130
Multidrug resistance protein	6970	4821	NF	CAMPEP_0170160016
Unknown function	7350	6028	NF	CAMPEP_0170152772
Calcium binding protein	7391	6076	NF	CAMPEP_0170143156
Unknown function	7320	5996	NF	CAMPEP_0170153260
Uncharacterized	7272	3067	NF	CAMPEP_0170143110
Unknown function	7047	4736	NF	CAMPEP_0170143948
Uncharacterized	8120	5645	NF	CAMPEP_0170144936
EF-hand-like domain	8102	5625	NF	CAMPEP_0170163222
Tubulin-specific chaperone a	8073	5593	NF	CAMPEP_0170141146
PAS domain S-box protein	7660	1898	NF	CAMPEP_0170163694
Uncharacterized	7649	1883	NF	CAMPEP_0170141030
Intersectin-related	7954	3923	NF	CAMPEP_0170165568
Mapk/mak/mrk overlapping kinase	7915	3961	NF	CAMPEP_0170137404
Uncharacterized	4907	2181	NF	CAMPEP_0170146814
Ctl transporter	4193	6752	NF	CAMPEP_0170159026
Wd40 repeat family	3152	6644	NF	CAMPEP_0170147144
Tubulin tyrosine ligase-related	8721	6247	NF	CAMPEP_0170159190
Phytochelatin synthase	8689	6277	NF	CAMPEP_0170139750
Tetratricopeptide repeat protein	8474	6497	NF	CAMPEP_0170135148
Tetratricopeptide repeats	8357	8797	NF	CAMPEP_0170137298
Glucose/ribitol dehydrogenase family signature	9214	7563	NF	CAMPEP_0170150210
Unknown function	8880	7901	NF	CAMPEP_0170135128
Tubulin tyrosine ligase-related	8725	8043	NF	CAMPEP_0170141972
Unknown function	9615	4545	NF	CAMPEP_0170143546
Linear amide C-N hydrolases	9454	4383	NF	CAMPEP_0170133374
Unknown function	9385	4316	NF	CAMPEP_0170165638
Atp-binding cassette (abc) transporter-related	9795	9909	NF	CAMPEP_0170163390
Cyclic nucleotide-dependent protein kinase	9636	4564	NF	CAMPEP_0170136876
T-complex-associated-testis-expressed 1/ dynein light chain	9574	4498	NF	CAMPEP_0170134934
Unknown function	9470	4399	NF	CAMPEP_0170159152
Unknown function	9433	4365	NF	CAMPEP_0170144916
Unknown function	9531	4454	NF	CAMPEP_0170142900
Ser/thr-rich protein t10 in dgcr region	1461	8162	NF	CAMPEP_0170138232
RIIalpha	1433	8188	NF	CAMPEP_0170163244
Rossmann-like alpha/beta/alpha sandwich fold	1410	8211	NF	CAMPEP_0170148628
Retinal protein 4	3473	7449	NF	CAMPEP_0170133422
Unknown function	1244	8390	NF	CAMPEP_0170137498
ABC transporters family signature.	1329	8298	NF	CAMPEP_0170162806
Hypoxia-inducible factor 1 alpha inhibitor-related	1192	8436	NF	CAMPEP_0170162624
Predicted membrane protein	1128	8504	NF	CAMPEP_0170144490
Nitrogen metabolic regulation protein nmr-related	1828	5779	NF	CAMPEP_0170137468
EF-hand calcium-binding domain.	1690	1647	NF	CAMPEP_0170144452
Methyltransferase	1933	9860	NF	CAMPEP_0170143828
Bile acid beta-glucosidase-related	1712	1629	NF	CAMPEP_0170158426
Aldo/keto reductase	1565	4915	NF	CAMPEP_0170151202
Major facilitator superfamily domain	2344	2293	NF	CAMPEP_0170164510
Kinesin-associated proteins	2170	2931	NF	CAMPEP_0170136960
Unknown function	2171	2932	NF	CAMPEP_0170132848
Unknown function	2151	2907	NF	CAMPEP_0170155926
Cytidine/deoxycytidylate deaminase-related	8023	5529	NF	CAMPEP_0170132578
WD40/YVTN repeat-like-containing domain	1945	2693	NF	CAMPEP_0170136916
Glyoxalase-like domain	2176	2939	NF	CAMPEP_0170145606
Hypoxia-inducible factor 1 alpha inhibitor-related	2679	10164	NF	CAMPEP_0170147114
Unknown function	2475	7063	NF	CAMPEP_0170153892
Unknown function	2469	7058	NF	CAMPEP_0170134676
Uncharacterized	2577	10059	NF	CAMPEP_0170134542
Unknown function	2551	2000	NF	CAMPEP_0170134492
39s ribosomal protein l18	4443	203	NF	CAMPEP_0170134992
Synaptojanin 2	6933	4858	NF	CAMPEP_0170137446
Uncharacterized	2978	9671	NF	CAMPEP_0170166206
Alpha-amylase	2950	9696	NF	CAMPEP_0170155036
Voltage-gated potassium channel	2807	8099	NF	CAMPEP_0170134782
Armadillo-type fold	2772	9868	NF	CAMPEP_0170152970
Unknown function	2970	9679	NF	CAMPEP_0170135656
Endothelial protein b9-related	2621	10109	NF	CAMPEP_0170154164
Unknown function	3337	8954	NF	CAMPEP_0170143574
Serine/threonine-protein kinase nek1	3135	6656	NF	CAMPEP_0170137244
small GTP-binding protein domain	3402	9024	NF	CAMPEP_0170143374
Ubiquitin carboxyl-terminal hydrolases family 2 signature 1.	3162	6634	NF	CAMPEP_0170134196
Unknown function	3151	6645	NF	CAMPEP_0170161926
Unknown function	6382	1570	NF	CAMPEP_0170143378
Protein phosphatase 2c	3557	7367	NF	CAMPEP_0170140446
Beta-hexosaminidase-related	3555	2240	NF	CAMPEP_0170160228
Unknown function	3594	2117	NF	CAMPEP_0170155102
Bardet-biedl syndrome 1 protein	3590	7328	NF	CAMPEP_0170142032
Armadillo-type fold	3916	2491	NF	CAMPEP_0170133616
PapD-like	3900	2469	NF	CAMPEP_0170152468
Cathepsin z	3821	4224	NF	CAMPEP_0170139774
Inhibitor of apoptosis	4114	6673	NF	CAMPEP_0170163684
U1 small nuclear ribonucleoprotein a/u2 small nuclear ribonucleoprotein b	2111	2865	NF	CAMPEP_0170145856
Rossmann-like alpha/beta/alpha sandwich fold	9016	8213	NF	CAMPEP_0170159226
Tartrate-resistant acid phosphatase type 5	6835	3070	NF	CAMPEP_0170163582
ATP-NAD kinase	5912	3646	NF	CAMPEP_0170146358
Amidohydrolase family	8847	7938	NF	CAMPEP_0170160956
Sterol reductase/lamin b receptor	3701	1316	NF	CAMPEP_0170159836
Peptidase cysteine/serine	9350	6753	NF	CAMPEP_0170164588
Fyve finger-containing phosphoinositide kinase	8664	6305	NF	CAMPEP_0170140072
Bardet-biedl syndrome protein 5	8283	8721	NF	CAMPEP_0170133366
Riboflavin synthase-like beta-barrel	359	7428	NF	CAMPEP_0170137946
Unknown function	944	946	NF	CAMPEP_0170138374
Uncharacterized	3391	9012	NF	CAMPEP_0170150072
Uncharacterized protein conserved in bacteria (DUF2064)	2959	9688	NF	CAMPEP_0170147136
Ubx-related	2716	6978	NF	CAMPEP_0170135176
Voltage-gated cation channel (calcium and sodium)	1551	6873	NF	CAMPEP_0170153178
xylulokinase	5391	9251	NF	CAMPEP_0170165008
Chromatin regulatory protein sir2	506	5257	NF	CAMPEP_0170148902
Unknown function	5972	3581	NF	CAMPEP_0170158724
T-complex-associated-testis-expressed 1/ dynein light chain	7790	3216	NF	CAMPEP_0170140818
Uncharacterized	7811	3194	NF	CAMPEP_0170144058
Unknown function	7158	10032	NF	CAMPEP_0170158348
Unknown function	1415	8206	NF	CAMPEP_0170144350
Kinesin motor	1711	1630	NF	CAMPEP_0170139516
Zinc finger	2000	2751	NF	CAMPEP_0170145464
Extended synaptotagmin-related	4013	2589	NF	CAMPEP_0170162566
Voltage and ligand gated potassium channel	2109	2864	NF	CAMPEP_0170165618
Leucine-rich repeat-containing protein 48	5092	2035	NF	CAMPEP_0170134212
Unknown function	5604	2330	NF	CAMPEP_0170144516
Peptidase cysteine/serine	1102	8533	NF	CAMPEP_0170137894
Leucine Rich Repeat	9779	9924	NF	CAMPEP_0170135174
Heme oxygenase	1442	8179	NF	CAMPEP_0170151590
Proprotein convertase subtilisin/kexin	9026	7755	NF	CAMPEP_0170158240
Dual specificity protein phosphatase	3791	4195	NF	CAMPEP_0170165380
Swi/snf-related matrix-associated actin-dependent regulator of chromatin subfamily-related	7109	858	NF	CAMPEP_0170138714
Ankyrin repeat and protein kinase domain-containing protein	63	68	NF	CAMPEP_0170135050
Unknown function	2834	4693	NF	CAMPEP_0170164874
Predicted eukaryotic LigT	NF	10006 6210	NF	CAMPEP_0170161158
Uvrd / recb / pcra dna helicase family member	18	NF	CAMPEP_0117623848	CAMPEP_0170155584
Unknown function	NF	6454	CAMPEP_0117624298	CAMPEP_0170141606
Kinesin motor	NF	1657	CAMPEP_0117624302	CAMPEP_0170151930
Atp-dependent rna helicase	NF	2106	CAMPEP_0117624804	CAMPEP_0170156940
Uncharacterized	NF	2395	CAMPEP_0117625128	CAMPEP_0170162968
EF-hand-like domain	NF	2922	CAMPEP_0117625786	CAMPEP_0170145226
Gtp-binding protein-related	NF	9065	CAMPEP_0117625990	CAMPEP_0170165356
Patched-related	NF	2201	CAMPEP_0117626276	CAMPEP_0170161652
BTB And C-terminal Kelch	NF	2123	CAMPEP_0117626352	CAMPEP_0170140466
Dna2/nam7 helicase family	NF	6713	CAMPEP_0117627996	CAMPEP_0170139294
Armadillo-type fold	4539	NF	CAMPEP_0117628196	CAMPEP_0170163154
Superfamilies 1 and 2 helicase C-terminal domain profile.	3183	NF	CAMPEP_0117628442	CAMPEP_0170138310
Serine/threonine-protein kinase nek	NF	886	CAMPEP_0117628466	CAMPEP_0170165290
Alpha/beta hydrolase family	NF	8573	CAMPEP_0117628566	CAMPEP_0170165702
Tubby-related	NF	517	CAMPEP_0117628592	CAMPEP_0170154742
Unknown function	NF	2665	CAMPEP_0117628620	CAMPEP_0170150888
Ef-hand calcium-binding domain containing protein	NF	1160	CAMPEP_0117628866	CAMPEP_0170163370
Intimal thickness receptor-related	NF	9237	CAMPEP_0117628962	CAMPEP_0170135676
Sodium/potassium/calcium exchanger 2	7545	NF	CAMPEP_0117629292	CAMPEP_0170145140
Chaperone-activity of bc1 complex (cabc1)-related	NF	6238	CAMPEP_0117629358	CAMPEP_0170140350
Unknown function	3336	NF	CAMPEP_0117630184	CAMPEP_0170143770
Unknown function	5301	NF	CAMPEP_0117631728	CAMPEP_0170159718
Nucleoredoxin 1	NF	5571	CAMPEP_0117632068	CAMPEP_0170140262
Ubiquitin-activating enzyme e1	7691	NF	CAMPEP_0117632220	CAMPEP_0170134548
Hedgehog signalling/DD-peptidase zinc-binding domain	8438	NF	CAMPEP_0117632362	CAMPEP_0170160970
Hepatocellular carcinoma-associated antigen	NF	4329	CAMPEP_0117633294	CAMPEP_0170155248
Protein of unknown function (DUF3755)	NF	6364	CAMPEP_0117633934	CAMPEP_0170137612
Microsomal glutathione s-transferase	NF	5871	CAMPEP_0117634476	CAMPEP_0170144140
Mannose-p-dolichol utilization defect 1 (lec35)-related	NF	6356	CAMPEP_0117634570	CAMPEP_0170164296
Unknown function	3343	NF	CAMPEP_0117635264	CAMPEP_0170144316
Ferredoxin-related	6950	NF	CAMPEP_0117635414	CAMPEP_0170144660
Putative serotonin transporter	NF	6244	CAMPEP_0117635846	CAMPEP_0170133096
Chloride channel	NF	8568	CAMPEP_0117636302	CAMPEP_0170161520
Putative secreted peptidase	NF	8571	CAMPEP_0117639064	CAMPEP_0170159636
Solute carrier family 12	NF	5669	CAMPEP_0117639080	CAMPEP_0170133800
Unknown function	NF	10049	CAMPEP_0117640284	CAMPEP_0170133522
Glycosyltransferase (GlcNAc)	NF	119	CAMPEP_0117640462	CAMPEP_0170165426
FKBP-type peptidyl-prolyl cis-trans isomerase domain profile.	8182	NF	CAMPEP_0117640878	CAMPEP_0170136230
Armadillo-type fold	NF	9127	CAMPEP_0117641054	CAMPEP_0170138870
Kinase-related	NF	4301	CAMPEP_0117641708	CAMPEP_0170153478
Programmed cell death protein 5	5870	NF	CAMPEP_0117641776	CAMPEP_0170146516
EGF-like domain profile.	NF	2309	CAMPEP_0117642562	CAMPEP_0170141706
Unknown function	NF	4920	CAMPEP_0117643394	CAMPEP_0170162078
Phosphatidylinositol-4-phosphate 5-kinase related	189	NF	CAMPEP_0117643524	CAMPEP_0170164604
Set domain proteins	NF	1998	CAMPEP_0117644968	CAMPEP_0170148272
WD40-repeat-containing domain	5294	9357	NF	CAMPEP_0170135330
Ift140-related	3090	9543	NF	CAMPEP_0170140988
Transmembrane protein 2-related	NF	6960	NF	CAMPEP_0170132440
Uncharacterized	5237	NF	NF	CAMPEP_0170132552
Ubiquitin-conjugating enzyme e2 h	NF	9081	NF	CAMPEP_0170132642
Cyclin-dependent kinase-like 5	9563	NF	NF	CAMPEP_0170132702
Peptidase family C78	9622	NF	NF	CAMPEP_0170132780
Unknown function	NF	7217	NF	CAMPEP_0170132832
zinc finger	3676	NF	NF	CAMPEP_0170132892
Unknown function	5541	NF	NF	CAMPEP_0170132900
Unknown function	7290	NF	NF	CAMPEP_0170133066
Global transcription activator snf2l2 (atp-dependent helicase smarca2)	NF	1267	NF	CAMPEP_0170133622
Unknown function	NF	2660	NF	CAMPEP_0170133882
Lung adenoma susceptibility 1-related	2282	NF	NF	CAMPEP_0170133928
Unknown function	NF	NF	CAMPEP_0117628582	CAMPEP_0170133974
transketolase	NF	5135	NF	CAMPEP_0170134072
Unknown function	NF	NF	CAMPEP_0117625702	CAMPEP_0170134390
Unknown function	4961	NF	NF	CAMPEP_0170134404
Alpha-mannosidase	NF	7787	NF	CAMPEP_0170134422
Ef-hand calcium-binding domain containing protein	NF	4294	NF	CAMPEP_0170134452
Putative uncharacterized protein	3147	NF	NF	CAMPEP_0170134494
Ef-hand calcium-binding domain containing protein	NF	7847	NF	CAMPEP_0170134698
Thioredoxin-like fold	NF	5963	NF	CAMPEP_0170134864
Tetratricopeptide repeat protein 29	NF	5019	NF	CAMPEP_0170134904
Unknown function	NF	NF	CAMPEP_0117629624	CAMPEP_0170135008
Predicted ATPase of the ABC class	2081	NF	NF	CAMPEP_0170135052
Microtubule-binding protein MIP-T3	NF	6985	NF	CAMPEP_0170135124
Unknown function	NF	NF	CAMPEP_0117639724	CAMPEP_0170135204
APOBEC-like N-terminal domain	NF	2001	NF	CAMPEP_0170135314
Sperm-tail PG-rich repeat	5825	NF	NF	CAMPEP_0170135410
Unknown function	NF	NF	CAMPEP_0117640502	CAMPEP_0170135420
Nyd-sp28 protein	3119	NF	NF	CAMPEP_0170135446
Aldehyde dehydrogenase-related	NF	8574	NF	CAMPEP_0170135452
Heh2p	844	NF	NF	CAMPEP_0170135550
Amino acid transporter	NF	5831	NF	CAMPEP_0170135582
Ran binding protein 9-related	NF	634	NF	CAMPEP_0170135694
Unknown function	NF	NF	CAMPEP_0117633096	CAMPEP_0170135746
All-trans-retinol 13	NF	9930	NF	CAMPEP_0170135816
Nitrilase-related	NF	2503	NF	CAMPEP_0170135962
Cytochrome b561-related	2562	NF	NF	CAMPEP_0170136172
Phosphoglycerate mutase family phosphohistidine signature.	NF	8292	NF	CAMPEP_0170136280
Spermatid wd-repeat protein	4949	NF	NF	CAMPEP_0170136300
WD40/YVTN repeat-like-containing domain	NF	2619	NF	CAMPEP_0170136520
Leucine Rich repeat	8150	NF	NF	CAMPEP_0170136658
Glutathione s-transferase	3538	NF	NF	CAMPEP_0170136886
AMP-binding enzyme	5435	NF	NF	CAMPEP_0170136944
Serine/threonine-protein kinase ypk-related	2827	NF	NF	CAMPEP_0170137040
Unknown function	2005	NF	NF	CAMPEP_0170137130
Unknown function	NF	2193	NF	CAMPEP_0170137322
Unknown function	5383	NF	NF	CAMPEP_0170137432
ring-opening amidohydrolases	NF	5074	NF	CAMPEP_0170137480
Voltage and ligand gated potassium channel	NF	2128	NF	CAMPEP_0170137496
N-Acetylglucosaminyltransferase-IV (GnT-IV) conserved region	NF	3007	NF	CAMPEP_0170137714
Unknown function	NF	NF	CAMPEP_0117633148	CAMPEP_0170137796
Sulfite exporter TauE/SafE	NF	5599	NF	CAMPEP_0170137900
Unknown function	NF	NF	CAMPEP_0117641488	CAMPEP_0170138186
Unknown function	NF	NF	CAMPEP_0117625716	CAMPEP_0170138220
Socius	9284	NF	NF	CAMPEP_0170138296
Cytosine-specific methyltransferase	1574	NF	NF	CAMPEP_0170138432
PERMEASE 2-KETO-3-DEOXYGLUCONATE MEMBRANE TRANSMEMBRANE SUGAR KDG SYMPORT INNER 2-KETO-3-DEOXY-D-GLUCONATE SYSTEM	NF	9285	NF	CAMPEP_0170138824
Sel-1-like protein	NF	8591	NF	CAMPEP_0170139076
Unknown function	NF	NF	CAMPEP_0117635206	CAMPEP_0170139132
Ubiquitin homologues	NF	9163	NF	CAMPEP_0170139236
Unknown function	NF	NF	CAMPEP_0117635436	CAMPEP_0170139406
Dpy-30 motif	NF	4463	NF	CAMPEP_0170139444
Set domain proteins	765	NF	NF	CAMPEP_0170139574
Nyd-sp28 protein	4206	NF	NF	CAMPEP_0170139726
Unknown function	NF	NF	CAMPEP_0117643428	CAMPEP_0170139812
Uncharacterized	NF	3289	NF	CAMPEP_0170140040
Atp-dependent rna helicase	3379	NF	NF	CAMPEP_0170140310
DNA ligase I	NF	2674	NF	CAMPEP_0170140458
Multidrug resistance efflux transporter	NF	8786	NF	CAMPEP_0170140524
Unknown function	NF	NF	CAMPEP_0117638902	CAMPEP_0170140750
Unknown function	NF	NF	CAMPEP_0117644468	CAMPEP_0170140810
Unknown function	NF	7809	NF	CAMPEP_0170141062
Ef-hand calcium-binding domain containing protein	4890	NF	NF	CAMPEP_0170141070
Unknown function	NF	NF	CAMPEP_0117634432	CAMPEP_0170141098
Unknown function	NF	NF	CAMPEP_0117632128	CAMPEP_0170141108
aminopeptidase N	NF	4150	NF	CAMPEP_0170141214
Ankyrin repeats (3 copies)	3363	NF	NF	CAMPEP_0170141514
Uncharacterized	2480	NF	NF	CAMPEP_0170141586
Fad nad binding oxidoreductases	NF	296	NF	CAMPEP_0170141992
uncharacterized domain 1	NF	8763	NF	CAMPEP_0170142054
Unknown function	NF	NF	CAMPEP_0117627842	CAMPEP_0170142234
Ycf46 protein	NF	3861	NF	CAMPEP_0170142488
Unknown function	603	NF	NF	CAMPEP_0170142608
Retinal rod rhodopsin-sensitive cgmp 3'	4225	NF	NF	CAMPEP_0170142948
Axonemal inner arm dynein light chain 28	8505	NF	NF	CAMPEP_0170143120
Calcium binding protein	NF	6480	NF	CAMPEP_0170143178
PAP_fibrillin	NF	8775	NF	CAMPEP_0170143256
Unknown function	6868	NF	NF	CAMPEP_0170143348
Unknown function	NF	NF	CAMPEP_0117645882	CAMPEP_0170143482
Thioredoxin-related	NF	2862	NF	CAMPEP_0170143504
Gamma-butyrobetaine hydroxylase-related	NF	6283	NF	CAMPEP_0170143622
Ubiquitin-fold modifier-conjugating enzyme 1	2272	NF	NF	CAMPEP_0170143684
Unknown function	NF	NF	CAMPEP_0117641336	CAMPEP_0170143742
G-protein beta wd-40 repeats containing protein	NF	5357	NF	CAMPEP_0170143834
phosphodiesterase	NF	6401	NF	CAMPEP_0170143998
Unknown function	NF	NF	CAMPEP_0117625778	CAMPEP_0170144024
SPFH domain / Band 7 family	NF	1185	NF	CAMPEP_0170144086
Unknown function	NF	NF	CAMPEP_0117626308	CAMPEP_0170144142
Uncharacterized	8051	NF	NF	CAMPEP_0170144190
Unknown function	4572	NF	NF	CAMPEP_0170144352
Pcdc2 (programmed cell death protein 2)-related	9050	NF	NF	CAMPEP_0170144356
Unknown function	NF	NF	CAMPEP_0117632800	CAMPEP_0170144366
Unknown function	NF	8178	NF	CAMPEP_0170144402
Serine/threonine-protein kinase nek	NF	2989	NF	CAMPEP_0170144508
Thioredoxin-related	1511	NF	NF	CAMPEP_0170144558
EF-hand domain pair	9648	NF	NF	CAMPEP_0170144576
Unknown function	NF	NF	CAMPEP_0117640862	CAMPEP_0170144592
Os09g0359700 protein	NF	6706	NF	CAMPEP_0170144664
Uncharacterized	3316	NF	NF	CAMPEP_0170144674
Erythroblast macrophage protein emp	NF	689	NF	CAMPEP_0170144698
Uncharacterized	NF	5209	NF	CAMPEP_0170144744
Pra1 protein	NF	1133	NF	CAMPEP_0170144784
Unknown function	4249	NF	NF	CAMPEP_0170144934
Uncharacterized	9587	NF	NF	CAMPEP_0170144956
Eukaryotic translation initiation factor 3 subunit f-related	NF	3219	NF	CAMPEP_0170145092
Uncharacterized	NF	2027	NF	CAMPEP_0170145216
F-box and wd40 domain protein	7949	NF	NF	CAMPEP_0170145552
Uncharacterized	7615	NF	NF	CAMPEP_0170145570
Armadillo/beta-catenin-like repeats	9814	NF	NF	CAMPEP_0170145736
Ubiquitin-protein ligase e3a	3243	NF	NF	CAMPEP_0170145866
Unknown function	NF	NF	CAMPEP_0117637384	CAMPEP_0170145878
Cyclic nucleotide-dependent protein kinase	NF	9014	NF	CAMPEP_0170146096
Acetyltransferase-related	2874	NF	NF	CAMPEP_0170146648
1-acylglycerol-3-phosphate acyltransferase-related	NF	3520	NF	CAMPEP_0170146672
Heterogeneous nuclear ribonucleoprotein-related	NF	1151	NF	CAMPEP_0170146802
Unknown function	NF	NF	CAMPEP_0117626420	CAMPEP_0170146858
Rna 3' terminal phosphate cyclase	3540	NF	NF	CAMPEP_0170147424
Fatty acid acyl transferase-related	3737	NF	NF	CAMPEP_0170148052
Unknown function	NF	9051	NF	CAMPEP_0170148058
Unknown function	NF	2691	NF	CAMPEP_0170148134
B-box zinc finger	5924	NF	NF	CAMPEP_0170148276
Unknown function	8457	NF	NF	CAMPEP_0170148292
Unknown function	NF	NF	CAMPEP_0117639948	CAMPEP_0170148444
Arrestin domain containing protein	NF	6601	NF	CAMPEP_0170149284
Unknown function	NF	NF	CAMPEP_0117645078	CAMPEP_0170149690
Branched-chain amino acid aminotransferase	NF	8450	NF	CAMPEP_0170150188
Rossmann-like alpha/beta/alpha sandwich fold	2547	NF	NF	CAMPEP_0170150442
Fad oxidoreductase	NF	7798	NF	CAMPEP_0170151018
Unknown function	NF	8250	NF	CAMPEP_0170151220
Armadillo/beta-catenin-like repeats	3547	NF	NF	CAMPEP_0170151562
Histone h3 methyltransferase	NF	8509	NF	CAMPEP_0170151698
Ribonuclease p 25kda subunit-related	NF	2837	NF	CAMPEP_0170151732
Caspase domain	NF	2709	NF	CAMPEP_0170151776
Integral membrane protein gpr175 [source:uniprotkb/swiss-prot	NF	1527	NF	CAMPEP_0170152124
Ngep-related	NF	10000	NF	CAMPEP_0170152146
Unknown function	3602	NF	NF	CAMPEP_0170152902
IQ motif profile.	5149	NF	NF	CAMPEP_0170152976
Sulfite exporter TauE/SafE	NF	8430	NF	CAMPEP_0170153136
Na+/ca2+ k+ independent exchanger	5906	NF	NF	CAMPEP_0170153472
Unknown function	NF	NF	CAMPEP_0117644292	CAMPEP_0170153500
EGF-like domain signature 1.	NF	9921	NF	CAMPEP_0170154070
Metal dependent hydrolase - related	NF	4286	NF	CAMPEP_0170154124
Unknown function	NF	NF	CAMPEP_0117624112	CAMPEP_0170154488
Unknown function	NF	NF	CAMPEP_0117642682	CAMPEP_0170154594
Unknown function	NF	6395	NF	CAMPEP_0170154786
Protein of unknown function (DUF2723)	115	NF	NF	CAMPEP_0170155320
Unknown function	406	NF	NF	CAMPEP_0170156046
Testicular soluble adenylyl cyclase	174	NF	NF	CAMPEP_0170156318
Unknown function	NF	NF	CAMPEP_0117630364	CAMPEP_0170156322
F-box/leucine rich repeat protein	NF	9175	NF	CAMPEP_0170156432
uracil-DNA glycosylase	NF	28	NF	CAMPEP_0170156942
Wd-40 repeat protein	NF	1064	NF	CAMPEP_0170157000
Unknown function	NF	NF	CAMPEP_0117624394	CAMPEP_0170157034
ammonium transporter	NF	9264	NF	CAMPEP_0170157122
Unknown function	NF	NF	CAMPEP_0117643396	CAMPEP_0170157950
EF hand associated	NF	4023	NF	CAMPEP_0170158538
dihydropyrimidinase	NF	8316	NF	CAMPEP_0170158580
Short C-terminal domain	NF	5957	NF	CAMPEP_0170158758
DNA polymerase (pol2)	NF	9352	NF	CAMPEP_0170158808
Dna repair polymerase umuc / transferase family member	NF	4356	NF	CAMPEP_0170158880
Unknown function	NF	NF	CAMPEP_0117631798	CAMPEP_0170159064
Wd40 repeat protein	NF	4479	NF	CAMPEP_0170159102
C18ORF10 HOMOLOG NUCLEAR SPLICING ALTERNATIVE SCAF14642 GENOME GH25848P SHOTGUN CHROMOSOME	8927	NF	NF	CAMPEP_0170159212
gamma-glutamyltransferase	NF	2230	NF	CAMPEP_0170159446
Taurine catabolism dioxygenase TauD	NF	4652	NF	CAMPEP_0170159556
Voltage and ligand gated potassium channel	NF	2918	NF	CAMPEP_0170159958
F-box only protein 3	NF	2530	NF	CAMPEP_0170159974
Unknown function	NF	NF	CAMPEP_0117626176	CAMPEP_0170160296
5-formyltetrahydrofolate cyclo-ligase-related	NF	7497	NF	CAMPEP_0170160938
Unknown function	NF	NF	CAMPEP_0117643624	CAMPEP_0170161330
Unknown function	NF	8487	NF	CAMPEP_0170161706
Nucleic acid-binding	NF	1654	NF	CAMPEP_0170162094
Filamin-type immunoglobulin domains	NF	4921	NF	CAMPEP_0170162442
Unknown function	NF	7972	NF	CAMPEP_0170162586
Leucine-rich repeat-containing protein 49	NF	2061	NF	CAMPEP_0170162982
PD-(D/E)XK nuclease superfamily	4204	NF	NF	CAMPEP_0170163186
Kinesin motor	NF	799	NF	CAMPEP_0170163336
Testicular soluble adenylyl cyclase	NF	8463	NF	CAMPEP_0170163424
Armadillo-like helical	9451	NF	NF	CAMPEP_0170163452
Kinesin motor	5732	NF	NF	CAMPEP_0170163630
D-lactate dehydrogenase	NF	5134	NF	CAMPEP_0170163680
Zinc finger (clipper)-related	5495	NF	NF	CAMPEP_0170163798
Unknown function	NF	NF	CAMPEP_0117637780	CAMPEP_0170163800
xylose isomerase	NF	9847	NF	CAMPEP_0170163884
Ariadne ring zinc finger	5648	NF	NF	CAMPEP_0170164318
Cephalosporin hydroxylase	NF	656	NF	CAMPEP_0170164712
Dna (cytosine-5)-methyltransferase 1 (dnmt1)	7553	NF	NF	CAMPEP_0170164778
Unknown function	NF	NF	CAMPEP_0117626510	CAMPEP_0170164876
Unknown function	NF	987	NF	CAMPEP_0170165000
ShK toxin domain	NF	2767	NF	CAMPEP_0170165466
Unknown function	NF	NF	CAMPEP_0117634774	CAMPEP_0170165850
Mytogen activated protein kinase kinase	NF	2266	NF	CAMPEP_0170165924
Uncharacterized	6106	NF	NF	CAMPEP_0170166036
Flavin reductase like domain	1686	NF	NF	CAMPEP_0170166192

## Sheet: S5
genes in italics appear to be incomplete: they lack domains present in the E.coli protein
M.acuminata's incomplete MurG is not part of Phytozome family 63987572
green background indicates ESTs were found supporting the coding sequence of this Embryophyte gene (see table S6)
Peptidoglycan pathway proteins	MurA	MurB	MurC	MurD	Ddl	MurE	MurF	MraY	MurG	PBP	Ppasp
Micromonas CCMP1545 (JGI ID)	2889	4242	4731	4537	4517	8241	4148	6258	1158	286	NF
Micromonas CCMP2099	CAMPEP_0117630808	CAMPEP_0117632234; CAMPEP_0117638140	CAMPEP_0117624130	CAMPEP_0117640096	CAMPEP_0117632896	CAMPEP_0117627300	CAMPEP_0117635436	CAMPEP_0117644800; CAMPEP_0117639572	CAMPEP_0117627088	CAMPEP_0117640098	NF
Micromonas RCC299 (JGI ID)	NF	NF	NF	NF	NF	8677	NF	3257	8469	5497	NF
Ostreococcus lucimarinus	NF	NF	NF	NF	XP_001416315	XP_001422580	NF	NF	NF	NF	NF
Ostreococcus tauri	NF	NF	NF	NF	XP_003075254	XP_003083057	NF	NF	NF	NF	NF
Ostreococcus RCC809 (JGI ID)	NF	NF	NF	NF	90430	43261	NF	NF	NF	NF	NF
Bathycoccus prasinos	NF	NF	NF	NF	XP_007511357	XP_007509879	NF	NF	NF	NF	NF
Dolichomastix tenuilepis	CAMPEP_0170153740	CAMPEP_0170160472	NF	CAMPEP_0170155420	CAMPEP_0170141794	NF	CAMPEP_0170139406	CAMPEP_0170151488	NF	CAMPEP_0170150142	NF
Nephroselmis pyriformis	CAMPEP_0182886162	CAMPEP_0182881658	CAMPEP_0182878534	CAMPEP_0182897118	CAMPEP_0182885302	CAMPEP_0182897818	CAMPEP_0182908940	CAMPEP_0182852322	CAMPEP_0182888170		NF
Picocystis salinarum	CAMPEP_0183826178	CAMPEP_0183830126	CAMPEP_0183829396	CAMPEP_0183828726	CAMPEP_0183824924	CAMPEP_0183831192	CAMPEP_0183830062	NF	CAMPEP_0183831494		NF
Volvox carterii	NF	Vocar.0006s0069	NF	NF	Vocar.0006s0070.1	Vocar.0037s0137	NF	NF	Vocar.0037s0050	NF	NF
Chlamydomonas reinhardtii	NF	NF	NF	NF	Cre08.g359500;Cre04.g233302	Cre12.g519900	NF	NF	Cre12.g527950	NF	NF
Coccomyxa subellipsoidea	NF	NF	NF	NF	20880	36872	NF	NF	NF	NF	NF
Phytozome 11 gene family #	63995682	63772823	63771987	63771808	63770242	63996886	63772002	63772898	63987572	N/A	63760547
Gloeochaete wittrockiana	CAMPEP_0184333186	CAMPEP_0184644908	CAMPEP_0184343448	CAMPEP_0184341486	CAMPEP_0184345312	CAMPEP_0184334342	CAMPEP_0184336800	CAMPEP_0184333508	CAMPEP_0184375274	CAMPEP_0184345324	NF
Physcomitrella patens	Pp3c22_22050;Pp3c19_10600	Pp3c9_18240	Pp3c23_890	Pp3c10_15450	Pp3c18_18940	Pp3c24_18820;Pp3c23_15810	Pp3c22_18880	Pp3c6_19460	Pp3c1_26880	Pp3c11_25910	Pp3c1_33030;Pp3c14_19400;Pp3c2_4650
Sphagnum fallax	Sphfalx0058s0026;Sphfalx0014s0044	Sphfalx0149s0022;Sphfalx0005s0059	Sphfalx0113s0018	Sphfalx0158s0005	Sphfalx0023s0161	Sphfalx0176s0009	Sphfalx0055s0114	Sphfalx0012s0103	Sphfalx0116s0016	Sphfalx0001s0375	Sphfalx0024s0164;Sphfalx0055s0073;Sphfalx0104s0043
Selaginella moellendorffii	170490	81558	402370; 408505	119501; 229823	180525	148635	133115	115433	121052;123054	85583	438100; 438219
Musa acuminata	GSMUA_Achr1G27450_001	GSMUA_Achr7G11970_001	GSMUA_Achr2G17830_001	GSMUA_AchrUn_randomG11420_001	GSMUA_Achr9G04730_001	GSMUA_AchrUn_randomG24160_001;GSMUA_Achr10G06800_001;GSMUA_Achr10G06810_001;GSMUA_Achr5G12370_001	NF	GSMUA_Achr9G06500_001	GSMUA_Achr1T12800_001	NF	GSMUA_Achr6G14680_001
Aquilegia coerulea	Aquca_039_00186	Aquca_041_00003	Aquca_013_00229	Aquca_009_00315	Aquca_004_00472	Aquca_013_00292	Aquca_035_00048	Aquca_057_00100	Aquca_002_01253	NF	tblastn
Prunus persica	Prupe.4G167100	Prupe.8G147100	Prupe.2G300700	Prupe.7G070400	Prupe.6G287100	Prupe.5G101100	Prupe.1G349600	Prupe.4G079600	Prupe.5G225300	NF	Prupe.3G113700
Malus domestica	MDP0000715079	MDP0000298623;MDP0000601938	MDP0000225540	MDP0000314690;MDP0000272859	MDP0000151903;MDP0000945338	MDP0000249080;MDP0000532061	MDP0000235300;MDP0000248333	MDP0000309145;MDP0000163791;MDP0000164315;MDP0000168331;MDP0000160747	MDP0000880838;MDP0000170708	NF	MDP0000491119
Solanum lycopersicum	Solyc07g062550.2	Solyc02g063190.2;Solyc02g063180.2	Solyc03g007970.1	Solyc05g012800.1	Solyc10g085390.1	Solyc08g081170.2	Solyc04g008880.2	Solyc02g070560.2	Solyc03g118860.2	NF	Solyc07g055250.2
Solanum tuberosum	PGSC0003DMG400012428	PGSC0003DMG400024192	PGSC0003DMG400010168	PGSC0003DMG400028389	PGSC0003DMG400011105	PGSC0003DMG402012338	PGSC0003DMG400025302	PGSC0003DMG402021159	PGSC0003DMG400005667	NF	PGSC0003DMG400020413
Mimulus guttatus	Migut.M00735	Migut.L00318	Migut.F00294	Migut.J01799	Migut.J00081	Migut.E01089	Migut.E00677	Migut.M00918	Migut.I00419	NF	Migut.M00276
Vitis vinifera	GSVIVG01014211001	GSVIVG01031022001	GSVIVG01028865001	GSVIVG01033352001	GSVIVG01030240001	GSVIVG01019746001	GSVIVG01034385001	GSVIVG01021436001	GSVIVG01008345001	NF	tblastn
Citrus sinensis	tblastn	orange1.1g020076m.g	orange1.1g009279m.g	orange1.1g015421m.g	orange1.1g002207m.g	orange1.1g041678m.g;orange1.1g043376m.g	orange1.1g011366m.g	orange1.1g010483m.g	tblastn	NF	orange1.1g040221m.g
Citrus clementina	Ciclev10023335m.g;Ciclev10020583m.g	Ciclev10013657m.g	Ciclev10004632m.g	Ciclev10004787m.g	Ciclev10011082m.g	Ciclev10018956m.g	Ciclev10031355m.g	Ciclev10017950m.g	Ciclev10020201m.g	NF	Ciclev10017107m.g
Gossypium raimondii	Gorai.013G173300	Gorai.001G202000	Gorai.007G012800	Gorai.002G037200	Gorai.012G119800	Gorai.003G158300;Gorai.008G247200	Gorai.008G147300	Gorai.009G155500;Gorai.011G043000	Gorai.001G067900	NF	tblastn
Theobroma cacao	Thecc1EG031771	Thecc1EG019447	Thecc1EG015246	Thecc1EG024835	Thecc1EG021565	Thecc1EG016268	Thecc1EG007674	Thecc1EG029500	Thecc1EG012487	NF	Thecc1EG001744
Carica papaya	tblastn	evm.TU.supercontig_282.9	evm.TU.supercontig_346.3	evm.TU.supercontig_85.118	evm.TU.supercontig_33.102	evm.TU.supercontig_74.56	evm.TU.contig_40876;evm.TU.supercontig_138.10	evm.TU.supercontig_166.17;evm.TU.supercontig_166.18	evm.TU.supercontig_3.458	NF	evm.TU.contig_43414

## Sheet: S6
EST data supporting gene transcription in the specific taxa, a maximum of 5 example ESTs is provided.
MurA
Citrus clementina	DY276372.1	FC916623.1	DY297244.1	DY297244.1	DY297244.1
Solanum lycopersicum	AW737158.1	AW737158.1	BI935242.1	BI935242.1	BI935282.1
Selaginella moellendorffii	FE492020.1	FE494260.1	FE456952.1	FE456953.1	FE494259.1
Physcomitrella patens	FC360318.1	FC360198.1	FC360317.1	BJ166876.1	FC360197.1
Gossypium raimondii	CO128766.1	CO128487.1
MurB
Solanum lycopersicum	BG126791.1
Physcomitrella patens	FC369007.1	BJ958596.1	BJ942312.1	BJ952988.1	BJ608679.1
Prunus persica	DW342379.1
Solanum tuberosum	BQ516509.1	BI434935.1
MurC
Theobroma cacao	CU495217.1
Mimulus guttatus	GR114316.1	GR114317.1
Selaginella moellendorffii	FE486591.1	FE486591.1	FE427358.1	FE486590.1	FE427359.1
Physcomitrella patens	BJ587252.1	BJ587252.1
Prunus persica	DW342398.1
Citrus sinensis	EY650172.1	EY738022.1	EY725728.1	EY725728.1	EY736367.1
MurD
Aquilegia coerulea	DR929070.1	DT727331.1	DR929069.1
Solanum lycopersicum	DB692667.1	DB701232.1	BP876354.1	BP894933.1
Selaginella moellendorffii	FE498057.1	FE498057.1
Physcomitrella patens	FC361635.1	DC942236.1	BJ172647.1	FC366242.1	DC955231.1
Prunus persica	DY652642.1
Gossypium raimondii	CO086362.1	CO113811.1	CO128183.1
Citrus sinensis	EY724940.1	EY697297.1	EY712420.1	EY712753.1
Solanum tuberosum	DN922769.1	DN922769.1	DN922769.1	DN922770.1	BQ504834.2
Ddl
Musa acuminata	JK540625.1
Theobroma cacao	CU542490.1
Citrus clementina	CX289830.1
Aquilegia coerulea	DR949866.1	JZ029097.1	JZ029098.1	DR949867.1	DR949867.1
Mimulus guttatus	GR168208.1	GR168209.1	GR150300.1
Solanum lycopersicum	AW933693.1
Selaginella moellendorffii	FE452860.1	FE493053.1	FE436519.1	FE508364.1	FE493052.1
Physcomitrella patens	FC385147.1	BY969159.1	FC354436.1	FC403193.1	FC357323.1
Prunus persica	FC865625.1
Citrus sinensis	EY712220.1	EY722232.1	EY730888.1	EY725969.1	EY706001.1
Solanum tuberosum	BQ506297.2
Vitis vinifera	CF512495.1	FC067674.1	FC067674.1
MurE
Theobroma cacao	CU515182.1
Citrus clementina	DY301201.1	DY265029.1	FC893393.1	DY300905.1	FC879643.1
Aquilegia coerulea	DT733714.1	DT734594.1	JZ021148.1	DT734593.1	JZ021149.1
Mimulus guttatus	GR143543.1	GR143544.1	GR054658.1
Solanum lycopersicum	GH623152.1	GH623125.1	GH623123.1	GH623153.1
Selaginella moellendorffii	FE488320.1	FE480384.1	FE427176.1	FE427177.1	FE480383.1
Physcomitrella patens	FC351743.1	FC356368.1	FC382743.1	FC326714.1	FC433041.1
Gossypium raimondii	CO081352.1	CO081352.1	CO114535.1	CO081352.1	CO081352.1
Solanum tuberosum	BG351867.1	CK270650.1	CN464118.1	DN939949.1
MurF
Citrus clementina	FC925571.1	FC925571.1	DY260136.1	DY260136.1
Solanum lycopersicum	GO374863.1	GO373472.1	BI931274.1
Selaginella moellendorffii	FE427678.1	FE478372.1	FE514629.1	FE478371.1	FE427677.1
Physcomitrella patens	FC412464.1	FC354399.1	BY955903.1	FC412463.1	BJ594270.1
Gossypium raimondii	CO120830.1	CO120829.1
Citrus sinensis	EY699329.1	EY724091.1	EY654465.1
Solanum tuberosum	CV430316.1
MraY
Musa acuminata	ES436601.1	JK534285.1
Theobroma cacao	CU594978.1	CA796567.1	CU538303.1	CU598687.1	CU575101.1
Citrus clementina	EH406293.1	FC926667.1	FC928316.1	FC870664.1	DY260889.1
Aquilegia coerulea	DT745595.1	DT745594.1
Mimulus guttatus	GR156632.1	GR156633.1	GR089079.1	GR089078.1	GR154545.1
Solanum lycopersicum	DB721033.1	AW623625.1	DB709663.1	DB709945.1	BP883932.1
Selaginella moellendorffii	FE456565.1
Physcomitrella patens	FC340412.1	FC365171.1	FC365171.1	FC365170.1	FC340411.1
Prunus persica	DY646912.1
Solanum tuberosum	CK860958.1	DR037459.1	DN588652.1
Vitis vinifera	FQ410754.1	CB346483.1	FQ414383.1	FQ418574.1	EC951933.1
MurG
Citrus clementina	DY277477.1	FC911228.1	DY304156.1	FC885801.1
Mimulus guttatus	GR148409.1	GR148410.1
Solanum lycopersicum	BW687589.1	DB722672.1	DB683913.1	BF051710.1	AW220994.1
Selaginella moellendorffii	FE444382.1	FE510591.1	FE481541.1	FE444382.1	FE510591.1
Physcomitrella patens	FC368452.1	FC408275.1	FC408274.1	FC371114.1
Gossypium raimondii	CO115843.1	CO093991.1	CO120941.1	CO115842.1	CO093990.1
Solanum tuberosum	DN906920.1	CV473306.1	BG096503.1	BG888227.1	BG888227.1
Vitis vinifera	EV241679.1	FC065296.1	CB911844.1	FC064757.1
PBP
Physcomitrella patens	FC349419.1	FC361339.1	BJ596965.1	BJ193130.1	BJ190725.1
Selaginella moellendorffii	FE509195.1	FE509194.1	FE503311.1	FE503312.1
Ppasp
Theobroma cacao	CU592273.1	CU573475.1
Mimulus guttatus	GR182405.1	GR095831.1	GR175048.1	GR138465.1	GO992861.1
Solanum lycopersicum	FS202351.1	DB681432.1	BW690587.1	DB690993.1	AI773379.1
Selaginella moellendorffii	DN837823.1	DN839412.1	FE515751.1	FE443151.1	FE435448.1
Physcomitrella patens	DC949208.1	BJ203489.1	BJ950398.1	FC417269.1	BJ961331.1
Citrus sinensis	CK934710.1	EY671995.1	EY672355.1	EY752515.1	EY752515.1
Solanum tuberosum	AM908541.1	CK860465.1	AM906354.1	BM110968.1	BM407736.1

## Sheet: S7
	MurA	MurB	MurC	MurD	MurE	Ddl	MurF	MraY	MurG	Ppasp
Micromonas CCMP1545	C	C	M	C	C	-	M	C	C	n/a
Physcomitrella patens	C	M	-	C	C	C	C	-	C	-
Sphagnum fallax	C	-	M	-	C	-	C	-	C	-
Selaginella moellendorffii	C	C	M	M	-	-	C	S	-	S
Musa acuminata	-	C	M	S	-	C	n/a	C	n/a	-
Aquilegia coerulea	C	-	C	C	C	C	-	C	C	n/a
Prunus persica	C	M	C	C	C	C	C	M	C	-
Malus domestica	-	C	-	-	C	C	-	C	C	-
Solanum lycopersicum	-	C	C	-	M	-	C	C	C	-
Solanum tuberosum	C	C	C	-	-	-	C	M	C	-
Mimulus guttatus	C	C	C	S	C	C	C	C	C	-
Vitis vinifera	-	C	M	S	-	M	C	M	C	n/a
Citrus sinensis	n/a	C	-	S	C	C	C	C	n/a	-
Citrus clementina	M	C	-	-	C	M	C	M	C	-
Gossypium raimondii	C	C	C	C	C	C	C	C	C	n/a
Theobroma cacao	C	C	-	-	M	C	C	C	C	-
Carica papaya	n/a	M	C	M	C	-	C	S	C	-

## Sheet: S8
Gene name	C.reinhardtii JGI ID	Description	Level	Function (Karpowicz et al.)	A.thaliana TAIR ID	M. RCC299 JGI ID	M. CCMP1545 JGI ID	O.lucimarinus	O. RCC809	B. prasinos	M. CCMP2099	D. tenuilepis
NIK1	173008	nickel transporter	Terrestrial	Transport	At4g35080; At2g16800	NF	NF	NF	NF	NF	NF	NF
CPLD36	191167	conserved expressed protein	Ancestral	No_Prediction	At1g64355	NF	NF	gi.145348487	NF	NF	CAMPEP_0117635356	NF
RTN1	151947	related to reticulon	Ancestral	Uninformative	At2g46170; At1g64090; At4g11220; At4g23630; At5g41600	NF	NF	NF	NF	01g06560	NF	CAMPEP_0170136972
CGLD10	142077	conserved protein	Ancestral	Other	At1g26761	NF	NF	gi.145356443	96778	08g01020	NF	NF
CEM1	142309	putative proton extrusion protein cemA, chloroplastic	Ancestral	Transport	At4g31040	NF	NF	gi.145345140	90312; 33893	07g00580	NF	CAMPEP_0170143164; CAMPEP_0170145084
CPLD37	205750	conserved expressed integral membrane protein	Ancestral	Uninformative	At1g78620	NF	269	gi.145344458	24613	07g02230	CAMPEP_0117645850	NF
TPT1	191135	phosphate/phosphoenolpyruvate translocator	Ancestral	Transport	At5g33320	NF	5033	gi.145344060	56470	06g02430	NF	CAMPEP_0170149352
LSD1	205637	zinc-finger protein Lsd1	Ancestral	Nucleic	At4g20380	NF	4566	gi.145341016	25620	01g03110	CAMPEP_0117647406	CAMPEP_0170144172
MLO3	180782	transient receptor potential ion channel protein	Ancestral	Signal	At4g02600	NF	654	gi.145353175	95536	02g06090	NF	CAMPEP_0170146148
CGL32	160683	conserved expressed protein of unknown function	Ancestral	Transport	At3g57280	1665	NF	gi.145347777	NF	NF	NF	NF
RAM1	192290	ribosome associated membrane protein	Ancestral	Protein Metabolism	At1g27330; At1g27350	2065	NF	gi.145344026	NF	NF	NF	CAMPEP_0170142898
CGLD6	190046	conserved expressed protein	Ancestral	No_Prediction	At3g50685; At3g50690	8732	NF	NF	NF	09g03640	NF	NF
HSP90B	97057	Heat shock protein 90B	Ancestral	Protein Metabolism	At4g24190	1555	NF	NF	NF	11g01190	CAMPEP_0117626836	CAMPEP_0170142924; CAMPEP_0170138966
CGLD35	116860	predicted protein	Ancestral	Uninformative	At4g10300	9013	NF	gi.145346998	NF	02g00500	CAMPEP_0117643582	NF
HEL45	169389	DEAD/DEAH box helicase-related protein	Ancestral	Nucleic	At3g06980	4999	NF	gi.145351717	37544	11g03790	CAMPEP_0117644200	NF
CGL4	205579	conserved expressed protein	Ancestral	Uninformative	At3g58800	4538	NF	gi.145346415	56998	03g00580	CAMPEP_0117631356	NF
CGL119	154065	possible RNA polymerase III subunit	Ancestral	Nucleic	At5g09380	559	NF	gi.145340887	27566	01g04540	NF	CAMPEP_0170134206
CGL126	144891	protein tyrosine kinase	Ancestral	Signal	At5g26110	9241	NF	gi.145350229	36540	10g03220	NF	CAMPEP_0170146518
FDX11	174881	2Fe-2S ferredoxin	Ancestral	Redox	At4g32590	9203	5434	NF	NF	NF	NF	CAMPEP_0170144418
CGL20	193846	conserved expressed protein of unknown function	Ancestral	Uninformative	At2g17240	185	4882	NF	NF	NF	NF	NF
CGL40	186576	conserved expressed protein of unidentified function	Ancestral	Photosynthesis	At1g49975	2438	3842	NF	18389	NF	NF	CAMPEP_0170133050
CPLD53	149159	predicted protein	Ancestral	Uninformative	At5g41380	4641	9705	gi.145350701	NF	NF	NF	NF
REX1B	195705	Conserved Protein of Unknown Function	Ancestral	Nucleic	At5g04910	7600	9177	gi.145346270	NF	NF	NF	NF
ATX1	163414	copper chaperone	Ancestral	Transport	At1g66240	7806	8977	gi.145345536	NF	NF	NF	NF
DPR1	205760	dihydropicolinate (DAP) reductase	Ancestral	Other	At3g59890; At2g44040	4299	9371	gi.145354585	60106	NF	CAMPEP_0117624826	NF
CPLD42	206091	conserved expressed membrane protein	Ancestral	Uninformative	At1g54520	8990	3371	gi.145343972	29795	NF	CAMPEP_0117636192	CAMPEP_0170144676
FAO3	166701	conserved FAD dependent oxidoreductase	Ancestral	Redox	At2g22650	8776	8337	gi.145356637	43131	NF	CAMPEP_0117632622	NF
CGLD39	191675	predicted protein	Ancestral	Uninformative	At5g19050	4867	6923	gi.145344417	57759	NF	CAMPEP_0117630080	CAMPEP_0170166044
PIC1-2	178114	Similar to AtTic21/PIC1	Ancestral	Transport	At2g15290	9245	5397	gi.145350342	36511	NF	NF	CAMPEP_0170139280
CPL23	184242	chloroplast lumenal protein	Ancestral	No_Prediction	At5g22790	4190	3786	gi.145355352	41779	NF	CAMPEP_0117628394	CAMPEP_0170162096
CGL28	144221	conserved expressed putative RNA binding protein	Ancestral	Nucleic	At1g53650	4743	7036	gi.145357398	25753	NF	CAMPEP_0117624540	CAMPEP_0170140710
PSBS1	196341; 171516	chloroplast Photosystem II-associated 22 kDa protein	Ancestral	Photosynthesis	At1g44575	5826	8969; 2524	gi.145347781	54716	NF	CAMPEP_0117631832	CAMPEP_0170134764; CAMPEP_0170133022
CGL11	206051	conserved expressed protein of unknown function	Ancestral	Uninformative	At4g24930	7993	8793	gi.145350709	37518	NF	CAMPEP_0117635250	CAMPEP_0170144206
HAP5	182181	Acid phosphatase/vanadium-dependent haloperoxidase related, DUF212	Ancestral	Other	At1g67600; At1g24350	2781	2030	gi.145344898	30135	NF	CAMPEP_0117630132	NF
TGL11	167017	conserved protein with lipase motif	Ancestral	Lipids	At3g07400	6912	2425	gi.145341186	89301	NF	NF	CAMPEP_0170153544
RAD1	205630	conserved expressed protein of unknown function	Ancestral	Cell_Cycle	At4g17760	7980	8807	gi.145350346	36676	NF	CAMPEP_0117624614	CAMPEP_0170147914
CGL57	178070	conserved expressed protein	Ancestral	No_Prediction	At2g31140	1120	783	gi.145352261	94675	NF	CAMPEP_0117636790	CAMPEP_0170142360
CGL159	163712	conserved expressed protein	Ancestral	No_Prediction	At2g05310; At4g13500	7842	8944	gi.145345393	91200	NF	CAMPEP_0117639338	CAMPEP_0170144534
OEP80	195498	chloroplast outer envelope protein	Ancestral	Transport	At5g19620	8426	1203	gi.145352166	38282	NF	NF	CAMPEP_0170138260
CGL130	164196	predicted protein	Ancestral	No_Prediction	At4g15790	4189	3785	gi.145355356	96090	NF	CAMPEP_0117640418	CAMPEP_0170132646
CGL131	118180	predicted protein	Ancestral	Other	At2g35810; At2g35820; At2g35830	1253	6676	gi.145342449	29041	NF	NF	CAMPEP_0170138028
CGL133	176087	predicted protein	Ancestral	Uninformative	At5g65950	4930	6859	gi.145349384	36095	NF	CAMPEP_0117637056	CAMPEP_0170146998; CAMPEP_0170142166
CGL141	141821	predicted protein	Ancestral	No_Prediction	At3g04560	3201	7805	gi.145347436	13145	NF	CAMPEP_0117634518	NF
CPLD66	173029	predicted protein	Ancestral	Redox	At1g19690	4604	9672	NF	NF	02g05890	CAMPEP_0117633224	NF
CPL22	118714	predicted protein	Ancestral	Other/Uninformative	At3g08640; At3g08630	3048	7293	NF	NF	01g05200	NF	NF
SRP43	22212	Chloroplast SRP43/CAO subunit of signal recognition particle	Ancestral	Transport	At2g47450	705	4448	NF	NF	14g02660	CAMPEP_0117633830	CAMPEP_0170162062
CGL136	205659	predicted protein	Ancestral	No_Prediction	At1g78995	7163	5586	NF	NF	03g05200	NF	NF
CPLD69	101586	Complex 1 LYR-domain protein	Ancestral	Other	At1g76060	8197	1424	NF	34475	02g04160	CAMPEP_0117624214	NF
PSBP2	205877	lumenal PsbP-like protein	Ancestral	Photosynthesis	At2g28605	667	4687	NF	17965	08g01790	NF	NF
LHCA1	184471	light-harvesting protein of photosystem I	Ancestral	Photosynthesis	At3g54890	167	4608	NF	90081	14g02170	CAMPEP_0117628710	CAMPEP_0170143190
CYN37	205898	Peptidyl-prolyl cis-trans isomerase, cyclophilin-type	Ancestral	Protein Metabolism	At3g15520	4221	3817	NF	22106	06g00220	CAMPEP_0117631882	CAMPEP_0170144264
CGL54	205907	conserved expressed protein of unknown function	Ancestral	Photosynthesis	At1g05385	6941	2396	NF	25084	08g03480	CAMPEP_0117640540	NF
CLPR2	183329	non-catalytic subunit of chloroplast ClpP complex	Ancestral	Protein Metabolism	At1g12410	4081	3671	NF	41653	06g03490	CAMPEP_0117628758	CAMPEP_0170143444
HLIP	133963	single helix LHC light protein	Ancestral	Photosynthesis	At5g02120	1896	7658	NF	91944	05g00650	CAMPEP_0117634972	CAMPEP_0170134234
CLV6	189974	ion channel/ voltage-gated chloride channel	Ancestral	Transport	At4g35440	7560	9217	gi.145345678	NF	08g03570	CAMPEP_0117630214	CAMPEP_0170138238
ATP15	133544	F1F0 ATP synthase epsilon subunit	Ancestral	Other	At1g51650	1206	6720	gi.145348505	NF	02g03430	NF	CAMPEP_0170142824
TPT3	205633	triose phosphate translocator	Ancestral	Transport	At5g46110	8016	8773	gi.145354422	NF	02g01160	CAMPEP_0117631320	NF
SMM43	190827	putative methyltransferase	Ancestral	Other	At3g01660	8966	3344	gi.145345697	NF	08g03780	NF	CAMPEP_0170145312
CGL100	148149	CAAX amino terminal protease family protein	Ancestral	Protein Metabolism	At3g26085	1933	7697	gi.145347445	NF	05g01230	CAMPEP_0117641280	CAMPEP_0170146098
CGL135	167079	possible protein transporter	Ancestral	Other	At3g27530	3779	5788	gi.145346586	NF	03g03290	CAMPEP_0117627832	CAMPEP_0170148246
CGL142	148178	predicted protein	Ancestral	No_Prediction	At5g41950	6131	7444	gi.145349606	NF	01g06110	CAMPEP_0117646376; CAMPEP_0117645364	CAMPEP_0170148164
CGL148	182641	predicted protein	Ancestral	Uninformative	At5g57370	7750	9031	gi.145346284	NF	08g04630	CAMPEP_0117629640	CAMPEP_0170162382
CGL151	138304	predicted protein	Ancestral	No_Prediction	At3g02790; At5g16470	2694	1941	gi.145348751	NF	17g00310	NF	NF
LCYE	187094	lycopene epsilon cyclase, putative chloroplast precursor	Core	Pigments	At5g57030	9041	3419	gi.145356548	43092	04g04390	CAMPEP_0117642400	CAMPEP_0170139898
RMT1	193086	ribulose-1,5 bisphosphate carboxylase oxygenase large subunit N-methyltransferase, putative [EC:2.1.1.127]	Core	Photosynthesis	At1g14030	8972	3350	gi.145356486	12150	04g04850	CAMPEP_0117639688	CAMPEP_0170145066
TSO1	138922	organellar class II (G, H, P and S) aminoacyl tRNA synthetase	Core	Protein Metabolism	At5g52520	9919	9785	gi.145353842	40655	02g02510	CAMPEP_0117627850	CAMPEP_0170133568
APX1	186597	ascorbate peroxidase	Core	Redox	At4g08390	8497	1135	gi.145341592	28449	09g00850; 02g00310	CAMPEP_0117645888	CAMPEP_0170148522
GPA1	205741	Glycerol-3-phosphate acyltransferase, chloroplast precursor	Core	Lipids	At1g32200	7958	8833	gi.145342136	90197	14g03250	CAMPEP_0117631278	CAMPEP_0170137470
HMO1	195947	Heme oxygenase	Core	Pigments	At1g69720; At2g26670	2599	4023	gi.145356053	96519	09g00140	CAMPEP_0117625086	NF
SUF4	196775	iron-sulfur cluster assembly protein	Core	Cofactors	At1g32500	1387	6546	gi.145349023	58144	04g02870	CAMPEP_0117640772	CAMPEP_0170134144
FNR1	195553	Ferredoxin-NADP reductase, chloroplast	Core	Photosynthesis	At4g05390; At1g30510	2590	4014	gi.145356020	60714	09g00710	CAMPEP_0117623956	CAMPEP_0170134484
TAB2	128415	conserved chloroplast PsaB RNA binding protein	Core	Nucleic	At3g08010	9240	5401	gi.145350231	54914	10g03210	CAMPEP_0117632760	CAMPEP_0170134602
THF1	182653	conserved expressed chloroplast-localized protein similar to Arabidopsis Thylakoid Formation1	Core	Cell_Cycle	At2g20890	2784	2032	gi.145344894	56280	09g03060	CAMPEP_0117628502	CAMPEP_0170163832
DPA1	129557	LL-diaminopimelate aminotransferase, putative	Core	Other	At4g33680	210	4659	gi.145344081	54438	06g02250	CAMPEP_0117625922	CAMPEP_0170141840
PSBO	130316	Oxygen-evolving enhancer protein 1 of photosystem II, chloroplast precursor	Core	Photosynthesis	At5g66570; At3g50820	8977	3355	gi.145356482	96876	04g04810	CAMPEP_0117626312	CAMPEP_0170163518
DLA2	196500	dihydrolipoamide acetyltransferase, possibly plastidic	Core	Lipids	At3g25860	3023	2260	gi.145344102	30053	06g02040	CAMPEP_0117644502	CAMPEP_0170139568
APE1	194448	homolog of Arabidopsis APE1 that is required for acclimation of photosynthesis to various light intensity	Core	Photosynthesis	At5g38660	4257	9328	gi.145357439	40223	07g04600	CAMPEP_0117641584	CAMPEP_0170134328
DLD2	205763	dihydrolipoamide dehydrogenase, plastid precursor, putative	Core	Lipids	At4g16155; At3g16950	7593	9184	gi.145345750	30693	08g04450	CAMPEP_0117632360	CAMPEP_0170160076
CHLD	134594	Magnesium chelatase subunit D, chloroplast precursor	Core	Pigments	At1g08520	7299	7862	gi.145347325	32386	03g05660	CAMPEP_0117647732	CAMPEP_0170161874
PRK1	195910	Phosphoribulokinase, chloroplast precursor	Core	Photosynthesis	At1g32060	5893	6333	gi.145345529	91075	06g04980	CAMPEP_0117635170	CAMPEP_0170163362
UPD1	132194	Uroporphyrinogen-III decarboxylase, chloroplast precursor	Core	Pigments	At2g40490	526	119	gi.145353039	39287	07g02300	CAMPEP_0117640544	CAMPEP_0170140506
CLPP5	55336	active subunit of the chloroplast ClpP complex	Core	Protein Metabolism	At1g02560	443	4736	gi.145342132	90252	14g02510	CAMPEP_0117628674	CAMPEP_0170143422
SNE1	196952	sugar nucleotide epimerase	Core	Redox	At5g28840	10213	3936	gi.145355999	96459	09g00960	CAMPEP_0117638964	CAMPEP_0170133844
PGR5	127079	thylakoid membrane protein	Core	Photosynthesis	At2g05620	4613	9682	gi.145353224	42841	17g00500	NF	NF
FKB6	79446	peptidyl-prolyl cis-trans isomerase, FKBP-type	Core	Protein Metabolism	At2g43560	777	4930	gi.145340529	55896	01g00200	CAMPEP_0117641040	CAMPEP_0170143642
FKB19	32852	peptidyl-prolyl cis-trans isomerase, FKBP-type	Core	Protein Metabolism	At5g13410	697	72	gi.145340673	27700	01g01560	CAMPEP_0117639212	CAMPEP_0170161948
CYN38	196558	Peptidyl-prolyl cis-trans isomerase, cyclophilin-type	Core	Protein Metabolism	At3g01480	674	4525	gi.145346870	32565	06g00450	CAMPEP_0117629454	CAMPEP_0170138674
CPLD14	141254	conserved protein	Core	Other	At5g24000	6814	4260	gi.145345882	30719	18g00690	CAMPEP_0117626644; CAMPEP_0117625658	CAMPEP_0170158294
CPLD20	205876	conserved expressed protein	Core	Uninformative	At5g47860	9985	210	gi.145352729	59784	07g01720	CAMPEP_0117635736	CAMPEP_0170146192
CPLD31	185598	conserved expressed protein	Core	Uninformative	At5g52970	2579	4002	gi.145355802	18644	09g00650	CAMPEP_0117633218	CAMPEP_0170137180
CPLD24	182934	conserved expressed protein, perhaps chloroplast targetted	Core	No_Prediction	At1g16080	5652	8127	gi.145349172	93082	04g03460	CAMPEP_0117626244	NF
CPLD52	193550	conserved expressed protein	Core	No_Prediction	At2g39080	5317	451	gi.145348703	34637	17g02070	CAMPEP_0117633628	CAMPEP_0170140436
CPLD28	183275	conserved expressed protein	Core	Uninformative	At1g73060	333	4492	gi.145340953	54203	01g03780	CAMPEP_0117640048	CAMPEP_0170132656
PGRL1	162423	thylakoid transmembrane protein involved in cyclic electron flow	Core	Photosynthesis	At4g11960; At4g22890	8547	1081	gi.145352121	59295	18g01220	CAMPEP_0117640122	CAMPEP_0170139274
CPLD18	205570	conserved expressed protein	Core	No_Prediction	At2g21960	4243	9314	gi.145355993	42209	09g01060	CAMPEP_0117632842	NF
CPLD33	184621	conserved expressed protein	Core	Signal	At2g48070	9372	5276	gi.145350835	17464	10g01630	CAMPEP_0117629086	CAMPEP_0170143108
CPLD7	151387	conserved expressed protein of unknown function	Core	Other	At2g45990	3504	6040	gi.145353530	40501	02g05530	CAMPEP_0117629146	CAMPEP_0170148446
CPLD1	184614	hypothetical protein with unknown function	Core	Uninformative	At5g50100	4282	9354	gi.145347505	33493	05g01800	CAMPEP_0117638926	NF
CPLD47	169505	conserved expressed membrane protein	Core	Protein Metabolism	At4g19100	9148	2322	gi.145342764	29250	03g01290	CAMPEP_0117634100	CAMPEP_0170143208
CPLD48	152648	conserved expressed protein	Core	Uninformative	At3g60810	6597	3197	gi.145357119	26365	03g03230	CAMPEP_0117635272	NF
CPLD38	185542	conserved expressed protein	Core	No_Prediction	At3g17930	4645	9711	gi.145357278	40129	17g01590	CAMPEP_0117629712	CAMPEP_0170143980
TIC21	183668	probably chloroplast targeted conserved expressed protein	Core	Transport	At2g47840	6153	7465	gi.145350072	26142; 12875	01g05890; 01g05140	CAMPEP_0117632548; CAMPEP_0117630240	CAMPEP_0170145636
CPLD39	184411	conserved expressed protein	Core	Pigments	At2g43945	3775	5793	gi.145347091	24925	03g03280	NF	CAMPEP_0170145892
CCB1	185128	CPLD51 protein, required for cyt b6 assembly	Core	Photosynthesis	At3g26710	7286	7851	gi.145347589	33377	05g02760	CAMPEP_0117638384	NF
AKR7	151721	conserved expressed protein	Core	Other	At5g53580; At2g27680; At1g06690	6799	4245	gi.145351070	64266	11g00020	CAMPEP_0117626462	CAMPEP_0170146034
TEF9	150826	conserved expressed protein, possible chloroplast localization	Core	No_Prediction	At3g61870	3470	6070	gi.145341020	27511	01g03070	CAMPEP_0117641884	CAMPEP_0170140994
CPLD50	178204	conserved protein	Core	Other	At5g03900	9845	2793	gi.145346304	54456	08g05020	CAMPEP_0117632986	CAMPEP_0170144998
CPLD15	146442	conserved organelle protein with lipase active site	Core	Lipids	At5g17670	8381; 2023	1252; 7772	gi.145354992; gi.145356441	14658; 96779	08g01040	CAMPEP_0117635152	CAMPEP_0170160112; CAMPEP_0170144436
PGP5	196953	conserved expressed protein with hydrolase motif	Core	Other	At3g48420	791	4757	gi.145340516	55908	01g00070	CAMPEP_0117645914	CAMPEP_0170132914
AOF7	205488	conserved expressed flavin containing amine oxidase domain	Core	Pigments	At3g09580	7129	2534	gi.145340795	55705	15g01040	CAMPEP_0117637104	CAMPEP_0170148044
PPO2	134003	conserved expressed protein related to pyridoxamine 5' phosphate oxidase	Core	Redox	At2g46580	3525	6019	gi.145353145	60059	06g00070	CAMPEP_0117627352	CAMPEP_0170135976
CFA2	119132	coclaurine N-methyltransferase	Core	Other	At4g33110; At4g33120	6709	4153	gi.145351038	37964	11g00130	CAMPEP_0117634424	CAMPEP_0170142546
OTU2	146838	conserved expressed organelle-targeted protein, related to OTU-like cystein protease family	Core	Protein Metabolism	At3g57810	7303	3655; 7865	gi.145355514	32818	03g04340	CAMPEP_0117637610	CAMPEP_0170144512
PP3	189893	conserved expressed protein in flagellar proteome related to protein phosphatase 2C	Core	Signal	At1g79630; At1g16220	7367	3557	gi.145352191	94599	04g02160	CAMPEP_0117631284; CAMPEP_0117626380	CAMPEP_0170140446
NUOAF5	205878	conserved expressed protein	Core	Protein Metabolism	At1g16720	9579	3019	gi.145354801	65323	16g02410	CAMPEP_0117635410	CAMPEP_0170139102
ISE2	116679	DEAD/DEAH-box helicase possibly plastid targeted	Core	Nucleic	At1g70070	1696; 9375	1647; 5273	gi.145351001	37834	11g00030	CAMPEP_0117625842	CAMPEP_0170160684
IPP4	205880	conserved expressed protein inositol monophosphatase-related	Core	Carbohydrate	At4g39120	3768	5799	gi.145347095	57135	03g03320	CAMPEP_0117641890	CAMPEP_0170153262
SCD1	205604	saccharopine dehydrogenase-like protein	Core	Redox	At1g50450	9421	5230	gi.145350197	58977	10g03480	CAMPEP_0117634632	CAMPEP_0170149410
RTA3	132949	putative arsenite translocating ATPase-like protein	Core	Transport	At3g10350	9228	5410	gi.145350244	58949	10g03130	CAMPEP_0117630282	CAMPEP_0170145212
UMM12	185063	conserved expressed protein related to ubiquinone / menaquinone biosynthesis methyltransferase	Core	Cofactors	At4g29590	8051	8737	gi.145354069	40587	02g00670	CAMPEP_0117636764	CAMPEP_0170144522
AKC2	205779	conserved protein related to ABC1/COQ8 putative ser/thr kinase	Core	Signal	At4g24810; At5g50330	8124	1489	gi.145342124	58352	14g01410	CAMPEP_0117628814	CAMPEP_0170139224
NYC1	205572	chlorophyll b reductase	Core	Pigments	At4g13250	7352	1094; 8787	gi.145341518	89665	08g01370	CAMPEP_0117631420; CAMPEP_0117628954	CAMPEP_0170147122
RRM15	205755	conserved expressed protein, organelle-targeted, RNA methyl transferase related	Core	Protein Metabolism	At1g54310	2571	3995	gi.145355780	42190	09g00890	CAMPEP_0117634948	CAMPEP_0170157372
CPLD8	154497	conserved expressed protein	Core	Uninformative	At5g21920	1770	1567	gi.145345227	27254	05g04870	CAMPEP_0117625676	CAMPEP_0170161858
SOUL4	188875	conserved expressed protein with SOUL heme binding motif	Core	Redox	At5g20140	3564	5982	gi.145347814	62792	06g01300	CAMPEP_0117642964	CAMPEP_0170143602
CPLD19	205756	conserved expressed protein in the zinc finger family	Core	Nucleic	At3g60800	9446	5208	gi.145350271	33962	10g02800	CAMPEP_0117643474	CAMPEP_0170139572
CPLD29	186610	conserved expressed protein	Core	Transport	At1g71480	7185	5565	gi.145346791	57291	05g01730	CAMPEP_0117640360	CAMPEP_0170162780
CPLD45	187371	conserved expressed protein with possible function in PSII and possible lumen location	Core	Photosynthesis	At1g03600	6226	7540	gi.145349557	39503	01g06610	CAMPEP_0117632530	CAMPEP_0170132428
VKE1	178821	disulfide bond formation protein	Core	Redox	At4g35760	6688	4127	gi.145351385	64297	11g00550	CAMPEP_0117629314	CAMPEP_0170134614
CCB3	205830	CPLD43 protein, required for cyt b6 assembly	Core	Photosynthesis	At5g36120	4778	7008	gi.145349714	27128	04g00340	CAMPEP_0117642284	CAMPEP_0170145036
AKC3	205743	conserved expressed protein related to ABC1/COQ8 mitochondrial putative ser/thr kinase	Core	Signal	At3g24190	3832	5738	gi.145347321	91863	03g05630	CAMPEP_0117637636	CAMPEP_0170145190
CPLD44	184818	conserved expressd thylakoid lumenal protein-like	Core	Uninformative	At1g12250	9037	3415	gi.145356542	17061	07g00680	CAMPEP_0117639748	CAMPEP_0170132792
PLAP2	205881	conserved expressed protein related to plastid lipid associated protein PAP	Core	Other	At3g26070; At3g26080	7997	8788	gi.145343074	29383	02g00320	CAMPEP_0117645368	CAMPEP_0170144116
CPLD6	205882	conserved protein related to metal-dependent CAAX amino terminal protease family	Core	Protein Metabolism	At5g60750	7349	3571	gi.145355211	60543	06g00750	CAMPEP_0117626274	CAMPEP_0170137768
AKC4	113685	conserved expressed ABC-1 like kinase	Core	Signal	At5g64940	5407	371	gi.145352572	39588	07g03570	CAMPEP_0117630582	CAMPEP_0170132652
EGY1	205771	membrane associated metalloprotease involved in chloroplast development	Core	Protein Metabolism	At5g35220	8428	1200	gi.145352171	38914	13g02840	CAMPEP_0117639808	CAMPEP_0170145048
TSK2	115135	putative tRNA synthetase class II (D, K and N) family protein	Core	Protein Metabolism	At3g13490	8406	1227	gi.145352203	38767	13g02510	CAMPEP_0117632460	CAMPEP_0170138382
MBB1	184691	PsbB mRNA maturation factor	Core	Nucleic	At3g17040	154	4451	gi.145346887	31880	03g00670	CAMPEP_0117631370	CAMPEP_0170142790
PETC	193296	Rieske iron-sulfur subunit of the cytochrome b6f complex, chloroplast precursor	Core	Photosynthesis	At4g03280	10162	2678	gi.145341891	54167	15g02600	CAMPEP_0117624732	CAMPEP_0170146916
POR1	136589	Light-dependent protochlorophyllide reductase	Core	Pigments	At4g27440; At5g54190	1461	6474	gi.145348929	58069	02g03930	CAMPEP_0117647332	CAMPEP_0170138240
MPM1	195575	Mg protoporphyrin IX S-adenosyl methionine O-methyl transferase	Core	Pigments	At4g25080	1406	6529	gi.145349015	34728	02g03070	CAMPEP_0117644960	CAMPEP_0170140334
CLPR3	205482	inactive subunit of chloroplast ClpP complex	Core	Protein Metabolism	At1g09130	509	4845	gi.145343690	56112	14g02820	NF	NF
CHLG	5437	Chlorophyll synthetase	Core	Pigments	At3g51820	4851	6939	gi.145349764	36117	04g01050	CAMPEP_0117638374	CAMPEP_0170165444
TCY1	101649	tocopherol cyclase	Core	Pigments	At4g32770	1340	6592	gi.145340696	27619	01g01730	CAMPEP_0117642876	NF
RBD1	182463	rubredoxin	Core	Redox	At1g54500	5283	481	gi.145349200	54794	17g02150	NF	NF
PDS1	78128	phytoene desaturase	Core	Pigments	At4g14210	5007	748	gi.145351287	58638	11g03090	CAMPEP_0117627418	CAMPEP_0170135726
CPLD54	115665	potassium ion transmembrane transporter	Core	Transport	At4g04850	201	165	gi.145356767	43500	12g01760	CAMPEP_0117635810	CAMPEP_0170134820
DRP8	195429	Dynamin-related GTPase	Core	Cell_Cycle	At3g19720	7592	9185	gi.145346262	90881	08g04440	CAMPEP_0117629326	CAMPEP_0170157994
UPS1	195943	Uroporphyrinogen-III synthase	Core	Pigments	At2g26540	5359	411	gi.145352552	39265	07g03780	CAMPEP_0117640664	CAMPEP_0170133572
CPLD55	113664	Monogalactosyl diacylglycerol dynthase	Core	Lipids	At4g31780	467	4829	gi.145343579	29234	14g01530	CAMPEP_0117630696	CAMPEP_0170161984
MDH4	60444	Malate dehydrogenase	Core	Other	At1g53240; At3g15020	5751	1863	gi.145347557	92098	05g02380	CAMPEP_0117629728	CAMPEP_0170134736; CAMPEP_0170161736
DLA3	187285	Dihydrolipoamide acetyltransferase	Core	Other	At3g52200; At5g66990	6793	5534; 4238	gi.145351450; gi.145347119	57165	03g03690	CAMPEP_0117640612; CAMPEP_0117641674	CAMPEP_0170142280
SOUL2	205736	SOUL heme-binding protein	Core	Redox	At2g37970	925	961	gi.145344952	57713	09g03730	NF	CAMPEP_0170153822
CPLD56	117282	haloacid dehalogenase-like hydrolase family protein	Core	Other	At4g11570	6329	8637	gi.145342111	17129	14g01260	CAMPEP_0117636724	CAMPEP_0170132596
CPLD57	167070	Phosphoglycerate mutase family protein	Core	Other	At5g62840	4335	9406	gi.145352980	39193	07g02990	NF	NF
UMM3	137785	predicted protein	Core	Lipids	At2g41040	9335; 1173	5318; 6753	gi.145348403	92799	10g02000	CAMPEP_0117643292	CAMPEP_0170137044; CAMPEP_0170135154
CPLD58	112349	predicted protein	Core	Redox	At5g03880	8796	8356	gi.145356570	43180	02g02910	CAMPEP_0117626214	CAMPEP_0170140660
VTE8	104647	homogentisate phytyltransferase/ prenyltransferase	Core	Pigments	At2g18950	5324	425	gi.145342118	29860	14g02200; 05g01370	CAMPEP_0117635164	CAMPEP_0170147796
CPLD59	149642	thylakoid lumenal 17.4 kDa protein	Core	Uninformative	At5g53490	2025	7774	gi.145348100	33538	05g03090	CAMPEP_0117625424	CAMPEP_0170138444
CPLD60	108487	possible hydrolase	Core	Other	At5g19850	4173	3772	gi.145355583	60471	06g02020	CAMPEP_0117625342	CAMPEP_0170148152
AKR5	119661	alpha/beta hydrolase	Core	Other	At1g13820	9496	5159	gi.145350265	94009	10g02890	NF	CAMPEP_0170138274
SNR2	146768	predicted protein	Core	Transport	At1g22850	1233	6691	gi.145348921	35211	02g04030	CAMPEP_0117640370	CAMPEP_0170142988
POD2	130438	predicted protein	Core	Pigments	At1g57770	8905	3277	gi.145356601	96984	06g01280	CAMPEP_0117634092	CAMPEP_0170132444; CAMPEP_0170156030
CPLD61	115715	predicted protein	Core	Uninformative	At2g44920	9054	3434	gi.145355959	19166	09g01400	CAMPEP_0117638090	NF
CPLD62	147086	predicted protein	Core	Transport	At3g11560; At5g06220	6097	7412	gi.145349542	39391	01g06770	CAMPEP_0117628156	CAMPEP_0170136742
CPLD63	105873	predicted protein	Core	Transport	At4g13590	8312	1316	gi.145352026	64589	13g01290	CAMPEP_0117630682	CAMPEP_0170142198
CPLD64	183068	predicted protein	Core	Uninformative	At2g27290	8676	8240	gi.145357053	26268	12g01360	CAMPEP_0117632532	NF
RMT5	195549	lysine N-methylase	Core	Protein Metabolism	At3g07670	7236	5521	gi.145350419	64011	10g01320	CAMPEP_0117637790	CAMPEP_0170132648
CPLD65	106754	predicted protein	Core	Pigments	At1g04620	4996	756	gi.145342511	29129	06g01060	CAMPEP_0117641444	NF
RBL8	193698	rhomboid-like protein	Core	Protein Metabolism	At1g25290	3805	5763	gi.145347053	57097	03g02770	CAMPEP_0117635064	NF
OXR1	153076	possible oxidoreductase	Core	Redox	At1g15140	6314	8654	gi.145342533	90089	13g02670	CAMPEP_0117625952	CAMPEP_0170143206
CPLD68	152235	predicted protein	Core	Signal	At2g38780	8384	1249	gi.145352223	24191	13g02280	NF	CAMPEP_0170146218
CLPR4	147520	inactive subunit of chloroplast ClpP complex	Core	Protein Metabolism	At4g17040	504	4861	gi.145343664	29555	14g03210	CAMPEP_0117641134	CAMPEP_0170141144
DVR1	195952	3,8-divinyl protochlorophyllide a 8-vinyl reductase, chloroplast precursor	Core	Pigments	At5g18660	8003	8782	gi.145354044	95801	02g01050	CAMPEP_0117630152	CAMPEP_0170132906
CCD1	205922	related to carotenoid 9,10-9',10' cleavage dioxygenase	Core	Pigments	At3g63520	7393; 381	3529; 4496	gi.145350080; gi.145343543	59563; 90298	14g02290	CAMPEP_0117627174; CAMPEP_0117625656	CAMPEP_0170135416
DGD1	196553	galactolipid galactosyltransferase	Core	Lipids	At3g11670	5337	437	gi.145352250	38240	04g03150	CAMPEP_0117623962	CAMPEP_0170134570
MAE10	143831	related to EDS5, enhanced disease susceptibility gene	Core	Transport	At2g21340	8173	5630	gi.145355257	60515	08g00750; 12g02210	CAMPEP_0117630400	CAMPEP_0170151658; CAMPEP_0170134666
LHCB4	184810	chlorophyll a-b binding protein of photosystem II	Core	Photosynthesis	At2g40100	9542	3091	gi.145354756	95975	16g01970	NF	CAMPEP_0170139968
PSBW	155150	Photosystem II subunit W, chloroplast precursor	Core	Photosynthesis	At2g30570	8151	1474	gi.145343564	90237	14g01640	CAMPEP_0117630252	CAMPEP_0170162414
LHCA4	168073	light-harvesting protein of photosystem I	Core	Photosynthesis	At3g47470	7464	4772	gi.145343493	54379	10g00210; 14g01850	CAMPEP_0117626880	CAMPEP_0170163130
RPPK2	184171	ribose-phosphate pyrophosphokinase (RPPK)	Core	Other	At1g10700	9681	2968	gi.145354645	59265	16g01030	CAMPEP_0117640472	CAMPEP_0170146030
FAB2	205753	plastid acyl-ACP desaturase	Core	Lipids	At2g43710	7673	9098	gi.145345610	31685	08g02860	CAMPEP_0117624518	NF
PSB28	182896	Photosystem II subunit 28, chloroplast precursor	Core	Photosynthesis	At4g28660	4312	9381	gi.145354881	18852	07g04410	CAMPEP_0117632990	CAMPEP_0170141424
TRX20	11164	Thioredoxin-like protein similar to Arabidopsis HCF164	Core	Redox	At4g37200	5079	682	gi.145351697	26536	11g03410	CAMPEP_0117640012	CAMPEP_0170144768
GUN4	205768	Tetrapyrrole-binding protein, chloroplast precursor (Genomes uncoupled 4) (GUN4)	Core	Pigments	At3g59400	7436	3485	gi.145355389	65564	06g01760	CAMPEP_0117627840	CAMPEP_0170134942
SNE12	205568	chloroplast stem-loop-binding protein	Core	Nucleic	At3g63140	4222	3819	gi.145353942	60174	02g02210	CAMPEP_0117633434	CAMPEP_0170143282
CGLD1	205883	putative plastid protein	Core	Uninformative	At1g64150	10140	2660	gi.145341788	55453	15g01640	CAMPEP_0117641348	CAMPEP_0170135702
CGLD8	143294	Conserved protein, arabidopsis homolog is related to arabidopsis cyclin delta-3	Core	Other	At2g23370	5604	8079	gi.145345647	62230	08g03170	CAMPEP_0117636786	CAMPEP_0170145094
CGLD11	179251	conserved protein	Core	No_Prediction	At2g21385	8208	1413	gi.145352345	64568	13g00990	CAMPEP_0117628848	CAMPEP_0170133180
CGLD19	205927	expressed protein conserved in green lineage and diatoms	Core	Other	At2g35610	10081	2600	gi.145345111	63192	15g00690	CAMPEP_0117631596	CAMPEP_0170165916
CGLD20	205928	conserved protein with COG5222 RING zinc finger domain	Core	Nucleic	At5g47430; At4g17410	4419	9493	gi.145352519	27150	07g03990	CAMPEP_0117640520	CAMPEP_0170134274
CGLD21	205932	conserved protein	Core	Signal	At4g33630	2608	4030	gi.145355808	42125	09g00600	CAMPEP_0117639014	CAMPEP_0170144662
CGLD26	148682	conserved expressed protein	Core	No_Prediction	At4g24090	4033	3626	gi.145355512	41803	12g00390	NF	NF
CGLD27	184984	conserved expressed protein	Core	Uninformative	At5g67370	2587	4010	gi.145355796	60715	09g00700	NF	NF
CGLD28	187252	conserved expressed protein	Core	Pigments	At1g67080	8403; 1	1230	gi.145344563	33370	03g03370	CAMPEP_0117633246	CAMPEP_0170139780; CAMPEP_0170146426
CGLD29	107169	conserved protein of unknown function	Core	No_Prediction	At5g27290	1172	6754	gi.145348876	58032	02g04530	CAMPEP_0117634818	CAMPEP_0170161802
CGLD9	187910	conserved expressed protein	Core	Transport	At1g44920	3748	5821	gi.145346529	62588	03g02610	CAMPEP_0117630910	NF
CGLD2	171897	conserved protein, related to thioesterase family	Core	Lipids	At5g48370; At2g30720	2300	5635	gi.145347303	32335	03g05440	CAMPEP_0117636366	CAMPEP_0170166354
HEL15	144028	conserved protein with DEAD/DEAH box helicase domain and proline rich domain	Core	Nucleic	At1g59990	9550	3085	gi.145354763	41250	16g02020	CAMPEP_0117632168	CAMPEP_0170162210
ABC3	182736	conserved expressed protein with ABC transporter motifs	Core	Transport	At1g03905; At5g44110	9486	5167	gi.145357319	55810	10g04210	CAMPEP_0117633440	CAMPEP_0170134754
TRX13	195890	thioredoxin-related protein CITRX	Core	Redox	At3g06730	3270	6242	gi.145346069	18283	06g04960	CAMPEP_0117630302	NF
CGLD7	131867	conserved, expressed esterase / lipase / thioesterase family protein	Core	Lipids	At5g38360	5379	395	gi.145352881	24201	07g03950	CAMPEP_0117626774	CAMPEP_0170135380
TRX2	205754	conserved expressd thioredoxin-like protein, unusual active site WCNAC	Core	Redox	At4g26160	5053	708	gi.145351728	26360	11g03840	CAMPEP_0117643214	CAMPEP_0170140140
SNE18	205577	conserved protein related to nucleoside diphosphate sugar epimerase, putative chloroplast targeted	Core	Transport	At4g31530	8116	1494	gi.145352392	59487	13g00690	CAMPEP_0117631114	CAMPEP_0170141428
RNB2	188559	3'-5' Exoribonuclease II	Core	Nucleic	At5g02250	5561	8048	gi.145350966	37506	10g00250	CAMPEP_0117624348	CAMPEP_0170164378
DGAT4	190539	conserved expressed protein related to diacylglycerol acyl transferase	Core	Lipids	At3g51520	4402	9473	gi.145354617	64389	07g04200	CAMPEP_0117637804	CAMPEP_0170133822
ERF11	205919; 205920	conserved ethylene response element dna binding domain containing protein	Core	Nucleic	At1g28370	7749	9032	gi.145341006	55529	01g03260	CAMPEP_0117630344	CAMPEP_0170143012
TPR2	205921	conserved tetratricopeptide repeat protein, organelle-targetted	Core	Uninformative	At3g05625	96	89	gi.145345083	34079	07g01310	CAMPEP_0117637906	CAMPEP_0170142182
FAP173	139332	Conserved Uncharacterized Flagellar Associated Protein/ band 7 domain protein	Core	Uninformative	At5g62740; At1g69840; At3g01290	5622	8098	gi.145346164	90977	08g03010	NF	CAMPEP_0170137022
VDR1	195571	violaxanthin de-epoxidase related, chloroplast	Core	Pigments	At2g21860	1536	6408	gi.145348844	58002	02g04870	CAMPEP_0117641448	CAMPEP_0170138780
AKC1	120332	ABC1 family ser/thr kinase	Core	Lipids	At5g05200	7173	3705	gi.145354297	41181	02g01620	NF	CAMPEP_0170137286
PLAP3	205926	conserved expressed protein related to plastid lipid associated protein PAP	Core	Other	At4g00030	9062	3443	gi.145355092	33213	02g02140	NF	CAMPEP_0170133922
HEL5	154399	conserved protein related to Arabidopsis protein with Toprim domain	Core	Nucleic	At1g30680	5840	1769	gi.145347669	33951	05g03920	CAMPEP_0117630300	CAMPEP_0170162830
CON1	159133	B-box zinc finger protein	Core	Nucleic	At3g02380	5617	5411	gi.145346152	31344; 94034	08g02970	CAMPEP_0117629334	CAMPEP_0170143900
SOUL5	21100	expressed protein conserved in photosynthetic organisms	Core	Redox	At2g46100	3807	5760	gi.145346535	91582	03g02780	NF	NF
OHP1	187308	low CO2 and stress-induced one-helix protein	Core	Photosynthesis	At1g34000	3650	5908	gi.145343426	90408	03g01850	CAMPEP_0117625250	CAMPEP_0170162754
UAA4/UAA6/UAA7	193755; 144907; 149680	conserved expressed protein of the solute carrier family	Core	Transport	At1g76340; At5g19980	2323	3913	gi.145356157	65508	03g04040; 09g04020	CAMPEP_0117640760; CAMPEP_0117637384	CAMPEP_0170138546; CAMPEP_0170159514
RBD4	183051	Putative protein of unknown function, similar to hypothetical rice polypeptide	Core	Redox	At5g17170	5787	1819	gi.145347688	33475	05g04060	CAMPEP_0117646092	CAMPEP_0170139128
TEF30	205993	conserved expressed protein, SHOOT1 homolog	Core	Signal	At1g55480	6541	8429	gi.145343258	90457	08g00520	CAMPEP_0117632688	CAMPEP_0170135146
CLPP4	182996	active subunit of chloroplast ClpP peptidase	Core	Protein Metabolism	At1g66670	366	4553	gi.145347023	32171	06g03740	CAMPEP_0117639810	CAMPEP_0170133554
APX2	205910	putative L-ascorbate peroxidase	Core	Redox	At4g32320	3474	6066	gi.145349247	35866	04g00180	CAMPEP_0117628858	CAMPEP_0170136716
CDPK7	194793	Chloroplast protein kinase required for state transitions	Core	Photosynthesis	At1g68830	1539	6406	gi.145351534	58736	11g01570	CAMPEP_0117632782	CAMPEP_0170147630
SYP72	195405; 195406	Qc-SNARE protein, SYP7-family	Core	Transport	At3g09740	7177	5572	gi.145347279	91821	03g05300	NF	CAMPEP_0170132936
VSR1	195476	Vacuolar Sorting Receptor	Core	Transport	At3g52850; At2g14720; At2g14740; At2g30290	3396	6132	gi.145349231	93153	04g00060	CAMPEP_0117635714	CAMPEP_0170139244
LHCB5	184397	minor chlorophyll a-b binding protein of photosystem II	Core	Photosynthesis	At4g10340	8917	3289	gi.145356594	96980	12g03300	CAMPEP_0117627808	CAMPEP_0170140292
CPE1	206035	chloroplast processing enzyme	Core	Protein Metabolism	At5g42390	9479	5174	gi.145357321	37483	10g04120	CAMPEP_0117641716	CAMPEP_0170163036
PGM4	21373	phosphoglycerate mutase	Core	Other	At5g22620	5321	422	gi.145349158	25233	04g03530	CAMPEP_0117637238	CAMPEP_0170163414
CDJ5	187510	chloroplast DnaJ-like protein	Core	Protein Metabolism	At5g23240	9388	5261	gi.145340619	12961	10g00920	CAMPEP_0117634298; CAMPEP_0117639954	CAMPEP_0170141346
FTR3	190440	Ferredoxin Thioredoxin Reductase, catalytic chain	Core	Redox	At2g04700	4275	9346	gi.145354570	41159	07g04720	NF	CAMPEP_0170132462
PRPL10	126960	Plastid ribosomal protein L10	Core	Protein Metabolism	At5g13510	715	4535	gi.145343056	29552	14g02090	CAMPEP_0117632374	CAMPEP_0170141426
MSN1	135128	methylthioadenosine nucleosidase	Core	Other	At4g38800	5207	558	gi.145351267	93640	11g02740	CAMPEP_0117632116	CAMPEP_0170143364
UBC8	34875	ubiquitin-protein ligase	Core	Protein Metabolism	At3g53090	8027	8763	gi.145354034	40890	04g01980	CAMPEP_0117635234	CAMPEP_0170163176
CGLD31	117217	RimM-like protein	Core	Nucleic	At5g46420	3919	7958	gi.145347214	31961	03g04530	CAMPEP_0117641702	CAMPEP_0170144972
CCA1	133308	c-type cytochrome biogenesis protein	Core	Cofactors	At5g54290	4917	6871	gi.145349815	25127	08g02210	NF	NF
EFG10	114273	membrane GTP-binding protein LepA	Core	Protein Metabolism	At5g08650	5799	1807	gi.145347694	92257	05g04160	CAMPEP_0117637402	CAMPEP_0170141440
PPO3	76641	Pyridoxamine 5'-phosphate oxidase-like protein	Core	Redox	At3g03890	8453	1175	gi.145351809	15990	13g02960	CAMPEP_0117642550	CAMPEP_0170143258
NGB2	173731	nucleolar GTP-binding protein	Core	Protein Metabolism	At1g80770	3605	4447	gi.145341451	89736	01g02430	CAMPEP_0117630412	CAMPEP_0170165230
UBX1	146539	possible ubiquitin-proteasome pathway protein	Core	Protein Metabolism	At1g04850	1738	1610	gi.145347749	22883	05g05190	CAMPEP_0117632420	CAMPEP_0170145322
CGLD32	157932	predicted protein	Core	Uninformative	At4g22830	7874; 5953	8913	gi.145348489	63403	02g03640	CAMPEP_0117631874	CAMPEP_0170141562
PLAP5	143852	plastid lipid associated protein	Core	Other	At1g51110	8629	8193	gi.145353143	39959	11g03400; 07g04330	CAMPEP_0117645726	CAMPEP_0170141510
CER1	108256	Carboxyesterase-related protein	Core	Protein Metabolism	At3g02410; At5g15860	6701	4143	gi.145351371	37750	11g00860	CAMPEP_0117628310	CAMPEP_0170164332
ANK22	205780; 127770	predicted protein	Core	Protein Metabolism	At4g35450; At2g17390	6946	2390	gi.145341154	54175	15g02340	CAMPEP_0117628790	CAMPEP_0170138660
SNE17	193756	Extended short-chain dehydrogenase similar to the NAD-binding domain of Tic62-3	Core	Lipids	At2g34460	2334	5602	gi.145351195	93714	11g01980	CAMPEP_0117626464	CAMPEP_0170136034
CGLD33	105431	predicted protein	Core	Nucleic	At4g15520	4290	9361	gi.145341523	27765	08g01410	CAMPEP_0117647084	CAMPEP_0170161678
SUR6	166278	predicted protein	Core	Uninformative	At5g05210	7235	5522	gi.145350414	37378	10g01370	CAMPEP_0117644916	CAMPEP_0170143582
PNO4	108648	FAD dependent oxidoreductase	Core	Redox	At4g30720	6033	7357	gi.145349582	39059	01g06370	CAMPEP_0117628070	CAMPEP_0170165322
CGLD34	142738	histone methyltransferase	Core	Protein Metabolism	At1g26760	7633	9142	gi.145352154	38448	06g03340; 08g04060	CAMPEP_0117632212; CAMPEP_0117631856	CAMPEP_0170144684
CGLD36	118729	5-methyl thioribose kinase-related protein	Core	Cofactors	At1g49820	1221	6702	gi.145348511	92898	02g03370	CAMPEP_0117631282	CAMPEP_0170139154
CGLD37	184151	glycine-rich RNA-binding protein	Core	Nucleic	At4g13850	2744; 1973	1994	gi.145348372	35392	02g04840	CAMPEP_0117635032	CAMPEP_0170132504; CAMPEP_0170145756
SRH9	172906	predicted protein	Core	Nucleic	At1g48310	8932	3304	gi.145356928	65983	12g03420	CAMPEP_0117625090	CAMPEP_0170134602
CGLD38	48787	predicted protein	Core	No_Prediction	At3g01060	793	4942	gi.145340514	55911	01g00020	CAMPEP_0117626126	CAMPEP_0170163876
PYK6	126036	predicted protein	Core	No_Prediction	At4g01995	8419	266	gi.145352213	39028	07g02710	CAMPEP_0117636022	NF
TIC110	206003	110 kDa translocon at the inner membrane of chloroplasts	Core	Transport	At1g06950	4449	9527	gi.145348709	34448	17g02100	CAMPEP_0117625148	CAMPEP_0170144646
GPA3	174358	related to plastidic lysophosphatidic acid acyltransferase (LPAAT)	Core	Lipids	At4g30580	1443	6493	gi.145348620	35230	04g04210	CAMPEP_0117642274	CAMPEP_0170143822
PSAO	193847	Photosystem I subunit O	Core	Photosynthesis	At1g08380	217	4767	gi.145343048	89999	14g01750	NF	CAMPEP_0170142966
AMB1	183141	beta-amylase	Core	Carbohydrate	At4g17090	2770	2017	gi.145344916	57686	09g03330	CAMPEP_0117641346	CAMPEP_0170138686
CPL7	205874	conserved expressed protein related to GIF3	Core	Nucleic	At4g00850	1055	2853	gi.145348358	27149	02g05060	CAMPEP_0117641252	NF
FDX6	196703	Apoferredoxin, chloroplast precursor	Core	Redox	At1g32550	3189	7816	gi.145347463	57428	05g01380	CAMPEP_0117640458	CAMPEP_0170139426
VAM2	195403	R-SNARE, VAMP72-family	Core	Transport	At1g04750; At1g04760; At2g32670; At2g33120	5702	1905	gi.145347629	33912	05g03400	CAMPEP_0117638308	CAMPEP_0170136836
CDKB1	59842	plant specific cyclin dependent kinase	Core	Cell_Cycle	At2g38620; At3g54180	9903	9802	gi.145353846	55139	02g02440	CAMPEP_0117639946	CAMPEP_0170162808
CPL1	154342	conserved expressed protein	Core	Protein Metabolism	At5g08450	3973	7904	gi.145345732	90900	08g04230	CAMPEP_0117639934	CAMPEP_0170143478
CPL4	143849	hypothetical protein	Core	Protein Metabolism	At1g16870	665	121	gi.145345189	92599	07g00240	CAMPEP_0117632450	CAMPEP_0170138766
CPL6	205873	conserved expressed protein	Core	Pigments	At5g61670	4140	3733	gi.145355569	60480	06g00140	CAMPEP_0117631836	CAMPEP_0170136816
PCD4	205606	conserved expressed protein of unknown function	Core	Transport	At4g01883	7706	622	gi.145355200	60549	06g00860	CAMPEP_0117629600	CAMPEP_0170151818
CPL10	205879	Conserved protein of unknown function	Core	Other	At1g28140	8468	1159	gi.145352271	38938	13g01800	NF	NF
CPL11	189732	translation factor	Core	Protein Metabolism	At3g01920	6176	7492	gi.145349506	36016	01g07290	CAMPEP_0117641970	NF
MAPK2	137528	Mitogen-Activated Protein Kinase Homolog 2	Core	Signal	At2g42880	4777	7009	gi.145349268	58330	04g00350	CAMPEP_0117636896	CAMPEP_0170143872
SLP1	181068; 189179	conserved protein related to protein serine / threonine phosphatase	Core	Signal	At1g07010	7746	9035	gi.145346282	31427	08g04600	CAMPEP_0117646958	CAMPEP_0170152748
CPL5	177997	conserved peptidase M16 family protein	Core	Protein Metabolism	At5g56730	3824	5746	gi.145346665	57193	03g04110	CAMPEP_0117631406	NF
PPP44	152921	protein phosphatase 2C-like	Core	Signal	At2g40860	9795	2847	gi.145352844	93488	16g00500	CAMPEP_0117647230	CAMPEP_0170148492
FSN1	152228	conserved protein related to riboflavin biosynthesis protein RibF	Core	Cofactors	At5g08340; At5g23330	3109	7231	gi.145349408	35686	01g04830	CAMPEP_0117640272	CAMPEP_0170160946
CPL2	205871	transcription factor-like protein	Core	Nucleic	At3g24050	1435	6499	gi.145346539; gi.145349090	91586	03g02810; 03g02390	CAMPEP_0117640314	CAMPEP_0170154324
PLAP1	190008	conserved expressed protein related to lipid associated plastid protein, PAP	Core	Other	At2g46910	2749	1998	gi.145357406	40227	04g02540	CAMPEP_0117636708	CAMPEP_0170148074
PPO5	205875	conserved expressed protein	Core	Redox	At3g21140	6591	4100	gi.145355866	60772	09g00150	CAMPEP_0117641912	CAMPEP_0170143912
PSBQ	153656	Oxygen evolving enhancer 3,OEE3	Core	Photosynthesis	At4g05180; At4g21280	9662	2986	gi.145354966	96059	16g01170	CAMPEP_0117633888	NF
CPL24	154041	conserved expressed protein	Core	No_Prediction	At5g40500	7269	7836	gi.145352143	13640	18g01080	CAMPEP_0117636966	CAMPEP_0170142826
CPL25	185467	conserved expressed protein	Core	No_Prediction	At3g19900	5994	7318	gi.145349871	35945	01g05020	CAMPEP_0117632032	CAMPEP_0170144586
CPL26	153915	conserved expressed protein	Core	Protein Metabolism	At2g47970; At3g63000	7665	9107	gi.145346114	91032	08g02590	CAMPEP_0117640236	CAMPEP_0170144810
FKB21	139925	peptidyl-prolyl cis-trans isomerase, FKBP-type	Core	Protein Metabolism	At1g18170	7429	3492	gi.145355115	96326; 40858	06g01860; 07g04640	CAMPEP_0117624908	CAMPEP_0170165310
FBT2	115088	folate transporter	Core	Transport	At2g32040	2711	1960	gi.145348314	34846	02g05470	CAMPEP_0117625236	CAMPEP_0170150470
RFD2	205591	diaminohydroxyphosphoribosylaminopyrimidine deaminase	Core	Cofactors	At3g47390	1354	6576	gi.145348534	58128	02g03150	CAMPEP_0117627232	CAMPEP_0170134648
TAT1	182920	TatA-like sec-independent protein translocator subunit	Core	Transport	At5g28750	2234	4574	gi.145341392	89798	01g01670	CAMPEP_0117637174	NF
HMA1	195998	heavy metal transporting ATPase	Core	Transport	At4g37270	7973	8814	gi.145354301	60217	02g01420	CAMPEP_0117632804	CAMPEP_0170145942
TRX1	136383	Thioredoxin x	Core	Redox	At1g50320	7768	9013	gi.145347057	32378	07g04530	NF	CAMPEP_0170134826
PNO2	139735	monodehydroascorbate reductase	Core	Redox	At3g52880	6335	2506	gi.145346424	91454	03g00920	CAMPEP_0117640576	NF
TOC34	187290	chloroplast outer envelope protein	Core	Transport	At1g02280	865	1017	gi.145344995	33040	09g04210	CAMPEP_0117640076	CAMPEP_0170141218
PSR1	196473	Phosphorus starvation response 1 protein, transcriptional regulator	Core	Nucleic	At3g04030; At5g18240	5421	360	gi.145353080	16561	07g01790	CAMPEP_0117631872	CAMPEP_0170132804
HSP22B	142751; 134508	heat shock protein 22	Core	Protein Metabolism	At1g53540; At3g46230; At5g59720	9738; 7331	3588	gi.145355196	17635; 65509	16g00920; 16g00910	NF	CAMPEP_0170134364
TRI1	180720	tRNA isopentenyltransferase	Core	Nucleic	At5g20040	1658	1680	gi.145348259	34702	05g04760	CAMPEP_0117645732	CAMPEP_0170148764
ISA1	496	isoamylase, starch debranching enzyme	Core	Carbohydrate	At2g39930	8685	8250	gi.145357047	43362	12g01280	CAMPEP_0117628558	CAMPEP_0170139104
PPD2	196616	Pyruvate phosphate dikinase	Core	Other	At4g15530	8779	8340	gi.145343262	32588	10g03660	NF	CAMPEP_0170143408
PUL1	17807	pullulanase-type starch debranching enzyme	Core	Carbohydrate	At5g04360	5072	688	gi.145340863	28277	08g01590	CAMPEP_0117628928	CAMPEP_0170166262
CPL12	143257	glyoxylase family protein	Core	Other	At5g57040	3536	6009	gi.145353154	26326	02g06000	CAMPEP_0117629544	NF
ZNJ1	160591	DnaJ-like Zinc-finger protein	Core	Protein Metabolism	At2g34860	7470	9300	gi.145350548	26390	10g00170	CAMPEP_0117632160	CAMPEP_0170138894
NUOAF3	187379	Protein with predicted nucleoside-diphosphate-sugar epimerase activity	Core	Protein Metabolism	At4g18810	9220	5417	gi.145349662; gi.145351243	39436; 58674	02g04400	NF	CAMPEP_0170149218
CPL13	144841	predicted protein	Core	Protein Metabolism	At1g14270	7629	9146	gi.145346095	30822	06g05150	CAMPEP_0117632484	CAMPEP_0170143890
CPL14	107828	predicted protein	Core	Uninformative	At1g16320; At2g46220	7359	3564	gi.145355490	41729	06g00670	CAMPEP_0117631732	CAMPEP_0170134148
CPL15	128015	RNA-binding S4 domain-containing protein	Core	Nucleic	At1g53120	5716	1894	gi.145348001	33287	05g02120	CAMPEP_0117642462	CAMPEP_0170150612
TEF8	60278	predicted protein	Core	Protein Metabolism	At1g54780	305	156	gi.145353012	55066	07g02630	CAMPEP_0117629656	CAMPEP_0170147044
CPL16	107663	zinc finger family protein	Core	Protein Metabolism	At3g02290	8669	8231	gi.145357065	19837	12g01560	CAMPEP_0117625546	CAMPEP_0170140518
MUT9	15736; 153736	Serine/threonine protein kinase, transcription repression	Core	Nucleic	At3g03940; At5g18190	3620	5936	gi.145343446	61853	03g02050	CAMPEP_0117645784; CAMPEP_0117632114	CAMPEP_0170134064
CPL17/CPL21	171477; 146253	DNA mismatch repair MutS family protein	Core	Nucleic	At1g65070	7211; 4979	5542; 772	gi.145347182; gi.145351670	37349	11g03030	CAMPEP_0117639680	CAMPEP_0170160768
HEL7	189941	possible DEAD-box helicase	Core	Nucleic	At4g09730	2324	5611	gi.145346658	32395	03g04030	CAMPEP_0117629096	CAMPEP_0170133712
CPL18/CPL19	169573; 145708	possible serine esterase	Core	Uninformative	At5g51180; At1g10040	7457	9290	gi.145356621	43498	12g02340	CAMPEP_0117641618	CAMPEP_0170158940
CPL20	106059	Hypothetical zinc-dependent DNA-binding protein	Core	Nucleic	At1g21000; At1g76590	8590	8152	gi.145356829	43067	12g02630	CAMPEP_0117639890	CAMPEP_0170145320
SSS2	183277	soluble starch synthase II, ADP-glucose alpha-1,4 glucane alpha-4-glucanotransferase	Core	Carbohydrate	At3g01180	9522	3110	gi.145353245	60347	16g02240	CAMPEP_0117636556	CAMPEP_0170145520
CYC4	145657	cytochrome c, chloroplast precursor	Core	Photosynthesis	At5g45040	7360	3565	gi.145355221	42002	06g00630	NF	CAMPEP_0170135030
RCA1	128745	rubisco activase	Core	Photosynthesis	At2g39730	3353	6172	gi.145346050	31499	06g04710	CAMPEP_0117638416	NF
TAL2	196431	Transaldolase, plastid form, putative	Core	Other	At1g12230	6354	8614	gi.145355249	55230	12g00360	CAMPEP_0117631486	CAMPEP_0170135608
GSH1	181975	Gamma-glutamylcysteine synthetase	Core	Redox	At4g23100	5821	1783	gi.145347725	63293	05g04460	CAMPEP_0117626140	CAMPEP_0170144442
TRX11	205886	CDSP32, plastidic thioredoxin-like protein	Core	Redox	At1g76080	5205	560	gi.145347602	33409	16g02370	CAMPEP_0117634616	CAMPEP_0170139376
KAS1	205887	3-ketoacyl-CoA-synthase component of plastidic multimeric fatty acid synthase	Core	Lipids	At5g46290	6571	8404	gi.145343739	29934	14g02260	CAMPEP_0117645620	CAMPEP_0170143296
LHCA3	153678	light-harvesting chlorophyll-a/b protein of photosystem I (Type III)	Core	Photosynthesis	At1g61520	2592	4016	gi.145355794	96476	09g00740	CAMPEP_0117624064	CAMPEP_0170143592
PSAG	165416	photosystem I reaction center subunit V, chloroplast precursor	Core	Photosynthesis	At1g55670	576	2039	gi.145346417	32153	03g00890	CAMPEP_0117626922	NF
CLPR1	183767	inactive subunit of chloroplast ClpP complex	Core	Protein Metabolism	At1g49970	9336	5317	gi.145350809	58874	10g02010	CAMPEP_0117634880	CAMPEP_0170142800
MEX1	205893	maltose exporter-like protein	Core	Transport	At5g17520; At5g17523	9395	5255	gi.145350859	36563	10g01330	NF	NF
CDPK2	113331	conserved ser/thr protein kinase related to OST1 of Arabidopsis	Core	Signal	At4g33950	3009	2249	gi.145344720	30075	14g00730	CAMPEP_0117634404	CAMPEP_0170143796
PWD1	192398	phosphoglucan water dikinase	Core	Carbohydrate	At5g26570	6886; 3968	7909; 9829	gi.145349788	31076	08g03390	CAMPEP_0117628996	CAMPEP_0170165350; CAMPEP_0170135448
AMI2	205899	Amidase	Core	Other	At1g08980	1824	7592; 1427	gi.145352000	38981	13g01010	CAMPEP_0117637326; CAMPEP_0117635936	CAMPEP_0170164880
HY5	169967	putative bZIP transcription factor	Core	Nucleic	At5g11260	1295	4609	gi.145341618	18815	01g04040	CAMPEP_0117630802	CAMPEP_0170145944
CGL37	205943	conserved protein related to shikimate kinase	Core	Other	At2g35500	1182	6743	gi.145348903	92832	02g04220	CAMPEP_0117637204	CAMPEP_0170134156
MDH5	192083	NADP-Malate Dehydrogenase	Core	Other	At5g58330	4809	6979	gi.145349318	35579	04g00930	CAMPEP_0117629064	NF
HSP90C	154398	Heat shock protein 90C	Core	Protein Metabolism	At3g07770	784	4926	gi.145341228	28464	01g00170	CAMPEP_0117633508	CAMPEP_0170162984
LHCB7	205903	chlorophyll a-b binding protein, chloroplast precursor	Core	Photosynthesis	At1g76570	3641	8649	gi.145351847	94620	13g02460	CAMPEP_0117634654	CAMPEP_0170156952
TOM20	205655	Mitochondrial translocase of outer membrane, 20 kDa	Core	Transport	At3g27080	431	249	gi.145352694	26387	07g02490	CAMPEP_0117628876	CAMPEP_0170141766
HEL46	142899	conserved protein with DEAD/DEAH box helicase domain related to MER3	Core	Nucleic	At3g27730	2277	1402; 7324	gi.145347243	62714	03g04840	CAMPEP_0117636078	CAMPEP_0170140498
BAT1	30522	aminotransferase related to 4-amino-4-deoxychorismate lyase	Core	Protein Metabolism	At5g57850	8631	8195	gi.145356993	43332	07g00860	NF	CAMPEP_0170140382
TIC40	183027	related to chloroplast protein translocon component Tic40 precursor	Core	Transport	At5g16620	1512	6427	gi.145351556	63924	11g01850	CAMPEP_0117639738	CAMPEP_0170134374
CGL55	187332	conserved protein related to cleavage and polyadenylation factor 6	Core	Nucleic	At2g33540	5883	6343	gi.145346053	91094	07g01830	CAMPEP_0117640700	CAMPEP_0170151182
RCA2	186089	Similar to RuBisCO activase (RCA)	Core	Photosynthesis	At1g73110	4226	3823	gi.145353113	91067	12g00110	CAMPEP_0117633158	CAMPEP_0170163064
PSAH	182959	Subunit H of photosystem I	Core	Photosynthesis	At3g16140; At1g52230	3426	6105	gi.145354259	95721	02g02090	NF	CAMPEP_0170162146
PSBY	182560; 205530	ycf32-related polyprotein of photosystem II	Core	Photosynthesis	At1g67740	4409	9480	gi.145352511	93475	07g04130	CAMPEP_0117630472	NF
ELI7	185309	low molecular mass early light-induced protein	Core	Photosynthesis	At4g17600	2879	2126	gi.145344198	61990	12g02990	CAMPEP_0117633476	CAMPEP_0170163254
RPI2	205912	ribose-5 phosphate isomerase-related protein	Core	Photosynthesis	At5g44520	4186	3782; 5652	gi.145355360	60435	12g00230; 03g04860	CAMPEP_0117640796; CAMPEP_0117627952	CAMPEP_0170132716
ELI3	148916	Early light-inducible protein	Core	Photosynthesis	At4g14690	9225	8918; 9598	gi.145345431; gi.145357410	62342	04g01640	CAMPEP_0117623798; CAMPEP_0117635190	CAMPEP_0170162634
TOC75	195512	75 kDa translocon at the outer envelope membrane of chloroplasts	Core	Transport	At3g46740	6423	8546	gi.145343539	56110	14g02280	CAMPEP_0117631972	CAMPEP_0170147404
FAT1	196283	acyl carrier protein thioesterase, putative	Core	Lipids	At3g25110; At4g13050	10165	2680	gi.145341204	61190	15g02610	NF	CAMPEP_0170134906
AGP1	205913	ADP-glucose pyrophosphorylase large subunit	Core	Carbohydrate	At5g19220	291	4763	gi.145356323	96798	08g01200	CAMPEP_0117631548	CAMPEP_0170133268
LCI20	205915	Putative 2-oxoglutarate/malate translocator	Core	Transport	At5g64290	2566	3988	gi.145355948	42228	09g01450	CAMPEP_0117626698	CAMPEP_0170136324
AGP4	136037	ADP-glucose pyrophosphorylase small subunit	Core	Carbohydrate	At5g48300	5339	439	gi.145349062	92982	04g03100	CAMPEP_0117632434	CAMPEP_0170144666
RBCS	82986; 206639; 108283	ribulose-1,5-bisphosphate carboxylase/oxygenase small subunit, chloroplast precursor	Core	Photosynthesis	At1g67090; At5g38410; At5g38420; At5g38430	2671; 2672	4096; 4095	gi.145355860	42176	09g00260	NF	CAMPEP_0170161732
PSAD	184971	Photosystem I reaction center subunit II, 20 kDa	Core	Photosynthesis	At1g03130; At4g02770	6661	3130	gi.145354139	41022	08g00350	CAMPEP_0117640554	NF
PSAF	130914	photosystem I reaction center subunit III, chloroplast precursor	Core	Photosynthesis	At1g31330	3276	6237	gi.145345427	91171	06g03860	CAMPEP_0117637668	CAMPEP_0170162606
FHL2	58334	membrane AAA-metalloprotease, chloroplast	Core	Protein Metabolism	At2g30950; At1g06430	413	4795	gi.145341034	55505	01g02940	CAMPEP_0117628636	CAMPEP_0170162424
PETF	147787	Apoferredoxin, chloroplast precursor	Core	Photosynthesis	At2g27510	7403	3521	gi.145355410	26538	06g01620	CAMPEP_0117640446	CAMPEP_0170132636
PSAL	205935	Photosystem I reaction center subunit XI	Core	Photosynthesis	At4g12800	6498	8473	gi.145342138	90220	14g02590	CAMPEP_0117643984	CAMPEP_0170141482
CTH1	183048; 205856	Copper target 1 protein	Core	Pigments	At3g56940	6660	3131	gi.145354141	40888	08g00340	CAMPEP_0117634316	CAMPEP_0170140362
DPE1	140452	4-alpha-glucanotransferase	Core	Carbohydrate	At5g64860	380	4641	gi.145342068	90348	14g02920	CAMPEP_0117643844	CAMPEP_0170139680
PSAE	76146	photosystem I 8.1 kDa reaction center subunit IV	Core	Photosynthesis	At2g20260	3659	5901	gi.145342010	54389	03g01910	CAMPEP_0117627924	NF
CCS1	195343	c-type cytochrome synthesis 1	Core	Other	At1g49380	1587	6365	gi.145354960	41279	16g01150	CAMPEP_0117642342	CAMPEP_0170140746
MINE1	205944	chloroplast division site-determinant MinE	Core	Cell_Cycle	At1g69390	4177	3775	gi.145355309	55225	06g01960	NF	CAMPEP_0170143454
CTP2	205938	heavy metal transporting ATPase (HMA), P-type ATPase superfamily, membrane protein	Core	Transport	At4g33520	8187	1434	gi.145351996	38859	13g00980	CAMPEP_0117633046	CAMPEP_0170144182
PSAK	192478	photosystem I reaction center subunit psaK, chloroplast precursor	Core	Photosynthesis	At1g30380	7373	3549	gi.145355448	96276	06g01380	CAMPEP_0117625004	NF
TGD2	178067	related to a permease-like component of an ABC transporter involved in lipid transfer from ER to chloroplast	Core	Transport	At3g20320	3225	7780	gi.145347473	33938	05g01450	CAMPEP_0117641712	CAMPEP_0170135114
CAO1	195951	Chlorophyll a oxygenase, chloroplast precursor	Core	Pigments	At1g44446	4325	9395	gi.145352978	25135	07g03400	CAMPEP_0117629792	CAMPEP_0170144032
PRM3	115641	Protein arginine N-methyltransferase, ChromDB PRMT3403	Core	Protein Metabolism	At3g12270	3530	6014	gi.145353466	40467	02g06010	CAMPEP_0117625698	CAMPEP_0170154478
PSBP1	33411	Oxygen Evolution Enhancer 2 of photosystem II	Core	Photosynthesis	At1g06680; At2g30790	8715	8277	gi.145356775	97152	12g01870	CAMPEP_0117629226	NF
RAD9	170734	DNA damage checkpoint protein	Core	Nucleic	At3g05480	2	6	gi.145341288	89900	01g00740	CAMPEP_0117626066	CAMPEP_0170155414
CYN23	205889205890	conserved expressed protein cyclophilin type, alternatively spliced form B	Core	Protein Metabolism	At1g26940	3484	6052	gi.145353185	26109	02g05770	CAMPEP_0117632576	CAMPEP_0170145236; CAMPEP_0170137572
PSBP6	127879	conserved expressed lumen targeted protein related to OEE2 protein	Core	Photosynthesis	At5g11450	3463	6077	gi.145354352	25756	02g01810	CAMPEP_0117631508	CAMPEP_0170144714
PSBP9	184451	PsbP-like protein of PSII	Core	Photosynthesis	At3g56650	33	6935	gi.145343672	54343	14g01680	NF	CAMPEP_0170143774
FKB7	193859	peptidyl-prolyl cis-trans isomerase, FKBP-type	Core	Protein Metabolism	At3g10060	4145	3739	gi.145355572	65442	06g00120	CAMPEP_0117642314	CAMPEP_0170163536
FKB18	156074	peptidyl-prolyl cis-trans isomerase, FKBP-type	Core	Protein Metabolism	At1g20810	519	4699	gi.145341630	55582	01g03920	CAMPEP_0117641976	CAMPEP_0170133330
PSBP4	205916	lumenal PsbP-like protein	Core	Photosynthesis	At4g15510	9622	3059	gi.145355006	41520	16g01470	CAMPEP_0117631352	CAMPEP_0170133000
FDX4	196705	Apoferredoxin, chloroplast precursor	Core	Redox	At4g14890	6355	8613	gi.145347635	26910	05g03450	CAMPEP_0117637570	CAMPEP_0170142798
FKB20	188000	peptidyl-prolyl cis-trans isomerase, FKBP-type	Core	Protein Metabolism	At3g60370	3267	6245	gi.145345523	31095	06g04930	CAMPEP_0117634684	CAMPEP_0170144924
ERD2B	176	KDEL Receptor B	Core	Transport	At1g19970; At1g75760; At2g21190; At4g38790	581	4813	gi.145346366	31785	03g00560	CAMPEP_0117639922	CAMPEP_0170138234
CYN26	30719	Peptidyl-prolyl cis-trans isomerase, cyclophilin-type	Core	Protein Metabolism	At1g74070	7268	7835	gi.145348081	92143	05g02880	CAMPEP_0117628532; CAMPEP_0117638278	CAMPEP_0170144612
CGL1	162260	conserved expressed protein of unknown function	Core	Cell_Cycle	At2g20920	3913	7965	gi.145347209	57228	03g04490	CAMPEP_0117642546	CAMPEP_0170145160
CGL81	142225	conserved expressed protein of unknown function	Core	Uninformative	At5g04440	6137	7450	gi.145349612	39738	01g06050	CAMPEP_0117638276	CAMPEP_0170139984
CGL3	182434	conserved expressed protein	Core	No_Prediction	At2g17972	2472	3902	gi.145355973	60677	09g01290	NF	NF
CGL5	205884	conserved expressed protein	Core	No_Prediction	At1g64680	2576	3999	gi.145354075	60259	02g00740	CAMPEP_0117640232	CAMPEP_0170135648
CGL6	205885	unknown function	Core	Uninformative	At5g11960	9053	3433	gi.145356518	60960	04g04680	CAMPEP_0117633592	NF
CGL9	155494	conserved expressed protein	Core	Other	At1g19360; At1g75110	1604	1889	gi.145347994; gi.145346026	57477; 31502	05g02080	CAMPEP_0117639994; CAMPEP_0117625322	CAMPEP_0170148952
CGL10	162817	conserved expressed protein	Core	Uninformative	At5g05360	8640	8203	gi.145356651	97038	12g00710	NF	NF
CGL12	184127	conserved expressed protein	Core	Carbohydrate	At5g39790	237	4499	gi.145356375	42813	08g00810	CAMPEP_0117632480	CAMPEP_0170144128
CGL13	206702	conserved expressed protein	Core	Protein Metabolism	At1g08030	8366	1269	gi.145352089	23294	18g01560	CAMPEP_0117643278	CAMPEP_0170151066
CGL16	145947	conserved protein	Core	No_Prediction	At1g07040	9135	4168	gi.145353492	39928	02g05830	CAMPEP_0117626726	CAMPEP_0170139376
CGL17	185270	conserved expressed protein	Core	Uninformative	At1g50020	125	2740	gi.145346950	25133	06g00430	CAMPEP_0117641500	CAMPEP_0170146336
CGL18	205653	conserved expressed protein of unknown function	Core	Protein Metabolism	At5g55570	6102	159	gi.145352682	39255	07g02610	CAMPEP_0117641460	NF
CGL21	206053	conserved protein of unknown function	Core	No_Prediction	At5g08540	8605	8165	gi.145357130	43152	12g02550	CAMPEP_0117631590	NF
CGL23	154373	conserved expressed protein	Core	No_Prediction	At1g74530	4834	6959	gi.145349260	36261	04g00260	CAMPEP_0117642004	CAMPEP_0170155822
CGL24	172656	conserved protein of unknown function	Core	No_Prediction	At1g28100	2415	3870	gi.145355676	42263	14g01010	CAMPEP_0117634334	NF
CGL147/CGL25	146573; 205896	conserved expressed protein	Core	No_Prediction	At5g25265; At5g13500	4044; 4341	3637	gi.145355441	60579	06g01440; 07g03300	CAMPEP_0117640882	CAMPEP_0170142264
CGL26	205897	conserved expressed protein	Core	Uninformative	At4g29520	7037	2447	gi.145341176	17296	15g02470	CAMPEP_0117628246	CAMPEP_0170140064
CGL27	168688	conserved expressed protein of unknown function	Core	No_Prediction	At1g62780	8129	5027	gi.145340629	13632	01g01180	CAMPEP_0117640852	CAMPEP_0170134996
CGL29	167685	conserved protein of unknown function	Core	No_Prediction	At1g42430	1039; 4581	858; 9651	gi.145344308; gi.145357258	15388	09g03250; 17g01190	CAMPEP_0117645114; CAMPEP_0117628644	CAMPEP_0170142026
CGL30	205900	conserved expressed protein	Core	Photosynthesis	At1g77090	464	4697	gi.145342154	29476	08g00570	NF	CAMPEP_0170137886
CGL34	184125	conserved expressed protein of unknown function	Core	Transport	At5g24690	1352	6578	gi.145348532	92919	02g03160	CAMPEP_0117627858	CAMPEP_0170143976
CGL36	182630	conserved expressed protein of unknown function	Core	No_Prediction	At3g10405	1453	6481	gi.145348457	35418	02g03890	CAMPEP_0117635870	NF
CGL38	190875	conserved expressed protein of unknown function	Core	Uninformative	At1g50900	4828	6964	gi.145349704	36166	04g00290	CAMPEP_0117647362	CAMPEP_0170162504
CGL39	205902	conserved expressed protein of unknown function	Core	Other	At5g27710	1613	1726	gi.145352942	95103	07g03100	NF	NF
CGL41	162607	conserved expressed protein of unknown function	Core	No_Prediction	At4g04330	3015	2255	gi.145356013; gi.145353538	25904; 60004	06g02700	CAMPEP_0117635818	CAMPEP_0170145354
CGL42	205904	conserved expressed protein of unknown function	Core	Uninformative	At5g48790	5448	336	gi.145344528	57849	07g00600	CAMPEP_0117633648	CAMPEP_0170140206
CGL46	176794	conserved expressed protein of unknown function	Core	No_Prediction	At4g24610	1032	866	gi.145353106	59814	09g04560	CAMPEP_0117628058	CAMPEP_0170161942
CGL52	190282	conserved expressed protein of unknown function	Core	No_Prediction	At1g65230	8113	1496	gi.145352042	38624	13g00660	CAMPEP_0117631552	CAMPEP_0170143134
CGL59	158401	conserved expressed protein	Core	No_Prediction	At5g44650	7813	8971	gi.145345491	30732	06g04540	CAMPEP_0117638236	CAMPEP_0170133384
CGL60	205909	conserved expressed protein of unknown function	Core	Protein Metabolism	At4g25660; At4g25680	8409	1224	gi.145351845	59350	13g02490	CAMPEP_0117646078	NF
NYE1	205911	conserved expressed protein of unknown function	Core	Pigments	At4g11910; At4g11911; At4g22920	4544	9613	gi.145357479	59946	17g02020	CAMPEP_0117645858	NF
CGL63	144132	conserved expressed protein of unknown function	Core	No_Prediction	At4g26410	6776	4224	gi.145344209	61985	09g02030	CAMPEP_0117642484	NF
LPB1	196477	LPB1 Low Photochemical Bleaching 1 protein	Core	Lipids	At3g56040	3540	6005	gi.145353156	40275	02g06180	CAMPEP_0117641228	CAMPEP_0170151008
CGL64	187487	conserved expressed protein	Core	Protein Metabolism	At5g13940	5346	445	gi.145349098	93020	04g04080	CAMPEP_0117633570	CAMPEP_0170146852
CGL70	196285	conserved expressed protein of unknown function	Core	Uninformative	At4g29400	3972	7905	gi.145346240	30934	08g04240	NF	NF
CGL83	205936	conserved expressed protein of unknown function	Core	Other	At3g61770	262	4777	gi.145342460	24400	14g01670	CAMPEP_0117629404	CAMPEP_0170143704
CGL73	205937	expressed protein conserved in the green lineage	Core	Cell_Cycle	At3g51140	2593	4017	gi.145356064	42606	18g00060	CAMPEP_0117641216	CAMPEP_0170143788
CGL74	180279	conserved expressed tpr repeat protein	Core	Pigments	At1g78915	2103	4615	gi.145341800	27817	15g01730	CAMPEP_0117637052	NF
CGL78	162021	conserved expressed protein of unknown function	Core	Uninformative	At5g58250	7184	5566	gi.145346789	32009	03g05310	NF	CAMPEP_0170142174
CGL80	166730	conserved protein of unknown function	Core	Signal	At1g08530	1598	6355	gi.145345324	31655	03g01340	CAMPEP_0117635098	NF
CGL19	205894	conserved expressed protein with Dof type zinc finger	Core	Nucleic	At5g39660	7804	8979	gi.145346083	27281	08g01970	CAMPEP_0117624970	CAMPEP_0170133228
GRX6	195615	Glutaredoxin 6, CGFS type, probably chloroplastic	Core	Redox	At2g38270	270	4885	gi.145340968	27466	01g03600	CAMPEP_0117633674	CAMPEP_0170144970
PPP16	172865	protein phosphatase type 2C	Core	Signal	At1g68410	1688	2650	gi.145348122	23634	05g03300	CAMPEP_0117631564	CAMPEP_0170165134
TRX10	157262	Thioredoxin-like protein, unusual active site WCTKC	Core	Redox	At3g53220	2297	5638	gi.145347299	59085	03g05460	CAMPEP_0117638136	CAMPEP_0170132434; CAMPEP_0170132474
PNT1	191951	Putative RNA binding protein with S1 domain	Core	Protein Metabolism	At3g23700	7994; 2052	8792; 5075	gi.145344629	30065	02g00230; 14g00400	CAMPEP_0117629902	CAMPEP_0170132536
ARL11	78189	ARF/SAR superfamily small monomeric GTP binding protein	Core	Transport	At5g17060; At3g03120	4082	3672	gi.145355261	42114	06g03470	CAMPEP_0117628934	CAMPEP_0170140606
EFG4	99082	GTP-binding elongation factor-like protein, similar to yeast Hbs1p	Core	Protein Metabolism	At5g10630	9822	2819	gi.145345803	56536	08g05060; 18g00380	CAMPEP_0117628240	CAMPEP_0170133742
TPT25	153782	conserved expressed protein related to sugar phosphate/phosphate translocator	Core	Transport	At5g17630	5416	5150	gi.145344178	30494	12g03080	CAMPEP_0117642238	NF
EBM1	205906	conserved protein related to carbohydrate hydrolase	Core	Other	At5g01930	4939; 3296	6849	gi.145356387	96847	08g02370	CAMPEP_0117626920	CAMPEP_0170164566
CGL75	178217	conserved protein with methyltransferase motif	Core	Protein Metabolism	At5g64150	441	4552	gi.145342148	28937	05g04930	CAMPEP_0117639328	CAMPEP_0170141878
HLD1	205939	conserved expressed protein with epoxide hydrolase / esterase motif	Core	Other	At1g52510	4622	9691	gi.145354157	41094	17g01800	CAMPEP_0117633838	CAMPEP_0170145450
SNE3	205940	NAD-dependent epimerase/dehydratase	Core	Other	At4g20460	9424	5227	gi.145350279	37291	10g02700	CAMPEP_0117633920	CAMPEP_0170134062
TPT17	120386	conserved protein of unknown function related to chloroplast P translocator	Core	Transport	At1g21070; At1g76670; At5g42420	1438	6497	gi.145343050	89997	04g04170	CAMPEP_0117634592	CAMPEP_0170147618
CGL8	205638	SPX containing protein	Core	Signal	At2g26660; At5g20150	6031	7353	gi.145345797	62149	08g04930	CAMPEP_0117643888; CAMPEP_0117647018	NF
PAN5	205888	conserved expressed protein related to pantothenate kinase family	Core	Cofactors	At2g17320; At2g17340; At4g35360	2255	5679	gi.145343430	29628	03g01900	CAMPEP_0117623892	CAMPEP_0170148678
MFT25	205891	permease of major facilitator superfamily	Core	Transport	At5g20380	2978	5627	gi.145344098	57310; 21654	06g02090	CAMPEP_0117633630	CAMPEP_0170160246; CAMPEP_0170161082
SEC12	195501	regulator of COP-II vesicle coat	Core	Transport	At5g50550	7537	9235	gi.145347555	92096	12g02680	CAMPEP_0117629282	CAMPEP_0170164222
CGL22	145283	cdc48-like protein	Core	Protein Metabolism	At2g03670	326	4544	gi.145341274	11551	01g04210	CAMPEP_0117630520	CAMPEP_0170132922
PTD1	205901	conserved expressed protein with pterin carbinolamine dehydratase domain	Core	Other	At5g51110	4119	3712	gi.145355342	60451	06g03430; 09g00280	CAMPEP_0117638066	CAMPEP_0170137718
SMM	142662; 142678	conserved methyltransferase of unknown function	Core	No_Prediction	At5g44590; At5g44600	1153	6777	gi.145348308	33523	17g00170	NF	CAMPEP_0170161384
CGL82	132449	Conserved, expressed protein with meprin and TRAF homology domain	Core	Other	At5g43560	7166	5583	gi.145346779	32252	03g05230	CAMPEP_0117627150	CAMPEP_0170164286
HEP2	205640	Hsp70 escorting protein 2	Core	Nucleic	At5g27280	9657	2990	gi.145354964	96060	16g01160	NF	CAMPEP_0170145630
CGL44	172469	RabGAP/TBC Domain Protein	Core	Signal	At5g53570	4334	9405	gi.145352927	39259	07g03000	CAMPEP_0117630318	CAMPEP_0170137228
EEP5	144926	expressed protein conserved in the green lineage	Core	Nucleic	At1g11800	1060	842	gi.145348823	35372	02g05090	CAMPEP_0117632934	CAMPEP_0170134970
CGL47	171590	conserved protein with F-box domain	Core	Protein Metabolism	At5g45360	4395	9466	gi.145352597	39305	07g03110	CAMPEP_0117645682	CAMPEP_0170134756
CPK5	116762	conserved protein related to lysine decarboxylase domain	Core	Other	At1g50575	1892; 5878	6347	gi.145345352	56841	03g03240; 03g01590	CAMPEP_0117633686	CAMPEP_0170144900
PLAP4	205639	conserved expressed protein related to plastid lipid associated protein PAP	Core	Other	At5g19940	5259	504	gi.145348503	58103	02g03480	CAMPEP_0117644110	CAMPEP_0170145396
CGL50	161769	conserved expressed protein of unknown function	Core	Nucleic	At4g09620	7722	9058	gi.145352811	58567	16g00140	NF	CAMPEP_0170133952
RDP4	167673	conserved expressed protein	Core	Signal	At3g59780	5990	7314	gi.145349875	36105	01g05050	CAMPEP_0117629362	CAMPEP_0170134814
CGL58	205908	conserved expressed protein	Core	Nucleic	At1g66170	7221	5535	gi.145346675	32104	03g04220	NF	CAMPEP_0170164694
TIM22B	194876	translocase of inner mitochondrial membrane 22 homolog	Core	Transport	At5g24650; At3g49560	139	4555	gi.145341584	27960	01g04390	CAMPEP_0117637794	CAMPEP_0170134848
CGL62	172486	putative cell cycle associated protein	Core	Cell_Cycle	At1g67270	8103	4806; 1505	gi.145345258; gi.145357176	40255	06g02990; 04g01860	CAMPEP_0117641800; CAMPEP_0117645746	NF
CGL65	205914	conserved expressed protein	Core	Nucleic	At1g69210	4370	9439	gi.145352954	59694	07g03230	NF	NF
CGL67	145554	Mpv17/PMP22 family protein with unknown function	Core	Uninformative	At2g42770	10052	2570	gi.145341808	89373	09g02720	CAMPEP_0117640178	CAMPEP_0170134280
TEF5	192099	Rieske [2Fe-2S] domain, putative, chloroplast location proposed	Core	Redox	At1g71500	5825	1780	gi.145345225	54537	05g04890	CAMPEP_0117634978	CAMPEP_0170134654
CGL71	184916	conserved TPR repeat protein related to YCF37	Core	Protein Metabolism	At1g22700	4599	9667	gi.145353579	40519	12g03620	CAMPEP_0117631440	CAMPEP_0170139688
RRM9	140949	conserved expressed protein with hemolysin motif and RNA methyltransferase motif	Core	Nucleic	At3g25470	3179	7827	gi.145347940	57438	05g01500	CAMPEP_0117631566	CAMPEP_0170150398
CPK1	169453	conserved protein with carbohydrate kinase motif	Core	Carbohydrate	At1g19600	9726; 1685	2923; 7654	gi.145354700	24362	16g01500	CAMPEP_0117632144; CAMPEP_0117637382	CAMPEP_0170133336
CGL157	188978	conserved expressed protein of unknown function	Core	Nucleic	At5g27560	5273	490	gi.145349138	34857	04g03770	CAMPEP_0117646928	NF
CYN28	37663	Peptidyl-prolyl cis-trans isomerase, cyclophilin-type	Core	Protein Metabolism	At5g35100	3496	6047	gi.145346220	90920	08g03910	CAMPEP_0117625674	CAMPEP_0170142094
CGL158	205923	conserved protein in diatoms and the green lineage	Core	Photosynthesis	At1g76450	6893	9827	gi.145341129	61234	12g01490	NF	CAMPEP_0170144146
CGL160	146879	conserved expressed protein	Core	Photosynthesis	At2g31040	7424	3497	gi.145355117	41692	10g01130	CAMPEP_0117626614	CAMPEP_0170148456
CCB4	205823	CGLD23 protein, required for cyt b6 assembly	Core	Photosynthesis	At1g59840	4865	6925	gi.145349732	15950	04g00620	CAMPEP_0117638206	CAMPEP_0170136422
CGL161	82483	conserved expressed protein	Core	No_Prediction	At2g04360	9747	2905	gi.145345268	24713	16g00210	CAMPEP_0117633818	NF
TGL8	205924	triacylglycerol lipase-like protein	Core	Lipids	At3g61680	8060	1544	gi.145352085	38689	13g00250	CAMPEP_0117642926	CAMPEP_0170144246
CGL84	127367	FLU chloroplast precursor, alternative spliced version l-FLP	Core	Pigments	At3g14110	6194; 1663	7511	gi.145349933	36192	01g07180	CAMPEP_0117643032; CAMPEP_0117629516	CAMPEP_0170163142; CAMPEP_0170134174
SCM1	166432	secretory carrier membrane protein, SCAMP	Core	Transport	At1g32050	4206	3800	gi.145355595	41736	06g03290	NF	NF
TIM21	192824	mitochondrial inner membrane translocase	Core	Transport	At4g00026	2077	4932	gi.145344054	56474	06g02520	NF	CAMPEP_0170144242
AMA2	58178	alpha-amylase	Core	Carbohydrate	At1g69830	4277; 6696	9348; 4135	gi.145354574; gi.145351387	60095; 11353	07g04740; 11g00510	CAMPEP_0117628098; CAMPEP_0117634320	CAMPEP_0170135270
PRPL9	184123	Plastid ribosomal protein L9	Core	Protein Metabolism	At3g44890	8044	8727	gi.145341924	29309	02g00200	CAMPEP_0117628126	NF
PCY1	185915	plastocyanin, chloroplast precursor	Core	Photosynthesis	At1g76100	5562	8049	gi.145350531	37129	10g00260	CAMPEP_0117631768	NF
TIG1	196868	chloroplast trigger factor	Core	Protein Metabolism	At5g55220	6320	8647	gi.145343762	55995	03g01260	CAMPEP_0117629944	CAMPEP_0170162284
PRPS20	195630	Plastid ribosomal protein S20	Core	Protein Metabolism	At3g15190	9107	2360	gi.145343515	27111	12g02000	CAMPEP_0117638614	NF
PRPL28	196284	Plastid ribosomal protein L28	Core	Protein Metabolism	At2g33450	2777	2026	gi.145344900	63058	09g03110	NF	CAMPEP_0170161962
CPP1	187121	tail-specific protease	Core	Protein Metabolism	At5g46390	9870	4629; 2774	gi.145346296	56544	01g00670; 08g04830	CAMPEP_0117643318	CAMPEP_0170137660
CCB2	3151	protein required for cyt b6 assembly	Core	Photosynthesis	At5g52110	283	186	gi.145348687	16261	04g03410	NF	NF
PSBP3	183033	OEE2-like protein of thylakoid lumen	Core	Photosynthesis	At3g55330	1332	6601	gi.145348519	34829	02g03280	NF	CAMPEP_0170144446
CGL85	169875	ARC6-like protein	Core	Cell_Cycle	At5g42480	9998	9716	gi.145353791	41177	12g03690	CAMPEP_0117629556	CAMPEP_0170152588
ATPG	206190	CF0 ATP synthase subunit II precursor	Core	Photosynthesis	At4g32260	472	4657	gi.145341292	26090	01g00780	CAMPEP_0117634842; CAMPEP_0117624266	CAMPEP_0170161750
HUS1	192621	DNA damage checkpoint protein	Core	Nucleic	At1g52530	3868	5703	gi.145347253	57265	03g04960	CAMPEP_0117641102	CAMPEP_0170151520
PSO2	146944	Artemis-related DNA-crosslink repair exonuclease	Core	Nucleic	At1g19025	5816	1787	gi.145348221; gi.145352117	92701	05g04420	CAMPEP_0117643994	CAMPEP_0170165532
FKB24	171523	peptidyl-prolyl cis-trans isomerase, FKBP-type	Core	Protein Metabolism	At3g54010	3226	7779	gi.145342774	55954	13g02450	CAMPEP_0117626070	CAMPEP_0170150032
NIT2	205642	transcription factor regulating nitrogen metabolism	Core	Nucleic	At1g64530	1054	2852; 6836	gi.145348287	57661	17g00320	CAMPEP_0117628908	CAMPEP_0170132942
TIM16	184666	presequence translocase-associated protein import motor subunit	Core	Transport	At5g61880; At3g59280	1542	6404	gi.145351158	26758	11g01530	CAMPEP_0117626228	CAMPEP_0170143472
RAD17	13563	DNA damage checkpoint protein	Core	Nucleic	At5g66130	389	4952	gi.145346338	21141	03g00080	CAMPEP_0117636386; CAMPEP_0117631390	NF
UCC1	206235	ubiquinol-cytochrome c oxidoreductase chaperone	Core	Protein Metabolism	At5g51220	643	4547	gi.145341022	27489	01g03060	NF	NF
DNL4	205955	DNA ligase IV	Core	Nucleic	At5g57160	9693	6371; 2952	gi.145351923	59400	13g01730	CAMPEP_0117636956; CAMPEP_0117634764	CAMPEP_0170140458; CAMPEP_0170165598
NUOA8	59411	NADH:ubiquinone oxidoreductase 12.5 kDa subunit	Core	Other	At3g06310; At5g18800	9434	5218	gi.145350188	58981	10g03530	NF	CAMPEP_0170133174
CDD1	127415	cytidine deaminase	Core	Nucleic	At2g19570	1567	6560	gi.145346868	32121	03g00570	CAMPEP_0117632610	CAMPEP_0170149638
BIO3	117112	7-keto-8-aminopelargonic acid synthase	Core	Cofactors	At5g04620	6789	4235	gi.145351454	59130	11g00060	CAMPEP_0117640934	CAMPEP_0170149616
MRC1	191164	mRNA Capping enzyme with dual 5' triphosphatase and guanylyltransferase activities	Core	Nucleic	At3g09100; At5g01290; At5g28210	6352	8616	gi.145343780	29004	14g02310	CAMPEP_0117625150	CAMPEP_0170156150
AST4	126943	aspartate aminotransferase	Core	Other	At2g30970	2630	4055	gi.145346963	31766	12g02090	CAMPEP_0117631318	CAMPEP_0170138628
EFT2	169416	elongation factor Ts-like protein	Core	Protein Metabolism	At4g11120	1771	4887	gi.145343929	90059	05g04880	CAMPEP_0117633734	CAMPEP_0170164364
RBL4	206022	rhomboid-like protease	Core	Protein Metabolism	At5g25752	8313	1315	gi.145352382	38643	13g01300	NF	CAMPEP_0170134822
SEC20	195461	Qb-SNARE protein, Sec20-family	Core	Transport	At3g24315	7929	8857	gi.145354061	95820	02g00830	CAMPEP_0117629542	NF
HEL40	171348	possible helicase	Core	Nucleic	At1g12770	1331	6602	gi.145349001	34834	02g03270	CAMPEP_0117629006	CAMPEP_0170138390
CGL86	190311	forkhead-associated domain-containing protein	Core	Other	At2g21530	4723	7065	gi.145349348	35879	04g01290	CAMPEP_0117640654	CAMPEP_0170144716
TPR1	166482	predicted chloroplast-targeted protein	Core	Uninformative	At5g21990	8449	1179	gi.145351836	38983	13g02630	CAMPEP_0117638396	CAMPEP_0170141436
BAH1	193681	BAH protein	Core	Nucleic	At4g22140; At4g04260	12	15	gi.145344554	57868	07g00280	CAMPEP_0117629152	NF
CGL87	152087	predicted protein	Core	Uninformative	At4g28020	6060; 628	7377	gi.145346632; gi.145340742	57164	03g03680	NF	CAMPEP_0170151868; CAMPEP_0170156402
CGL88	192111	predicted protein	Core	Lipids	At3g06170; At1g16180	9144	2326	gi.145343956	55949	04g03730	NF	NF
CGL89	144255	predicted protein	Core	Protein Metabolism	At5g17240	9974	9730	gi.145354172	59216	11g00830	CAMPEP_0117627276	CAMPEP_0170165836
CGL90	177379	zinc carboxypeptidase	Core	Protein Metabolism	At5g42320	4876	6914	gi.145349277	35608	04g00430	CAMPEP_0117638204	CAMPEP_0170165608
CGL91	183549	predicted protein	Core	Signal	At4g34150	2589	1586	gi.145347735	26621	05g04560	NF	CAMPEP_0170133756
CGL92	177832	predicted protein	Core	Signal	At3g17470	2968	2210	gi.145344131	56409	14g00860	CAMPEP_0117629700	CAMPEP_0170143022; CAMPEP_0170142412
CGL93	194028	predicted protein	Core	Uninformative	At5g04740	2544	3967	gi.145355694	17546	09g01740	CAMPEP_0117625558	CAMPEP_0170142156
CGL94	95886	zinc finger family protein	Core	Protein Metabolism	At5g19430	5580	201	gi.145353061	39825	11g03130; 07g01620	CAMPEP_0117647724	CAMPEP_0170132964
CGL95	154505	SET domain-containing protein	Core	Protein Metabolism	At1g24610	9101	2372	gi.145354549	95581	04g01200	CAMPEP_0117639762	CAMPEP_0170150536
MOC2	140992	putative mTERF domain containing protein	Core	Nucleic	At2g44020	4219; 507	8937; 4564	gi.145341626	28339	01g03970	CAMPEP_0117637306; CAMPEP_0117632452	CAMPEP_0170163068
CGL96	192516	predicted protein	Core	Protein Metabolism	At1g02870	5552	8043	gi.145346214	56604	08g03840	CAMPEP_0117641330	CAMPEP_0170141130
NAT4	121974	Histone acetyltransferase	Core	Protein Metabolism	At1g26220	3934	7943	gi.145350795	37375	07g04480	CAMPEP_0117638334	NF
CGL97	111779	predicted protein	Core	Cell_Cycle	At3g07430	1757	1588	gi.145347737	35356	05g04590	CAMPEP_0117631760	CAMPEP_0170134028
CGL98	114780	possible permease	Core	Transport	At3g02690	4375	9444	gi.145349790	23918	04g01330	CAMPEP_0117635226	CAMPEP_0170136016
CGL99	115782	predicted protein	Core	Other	At5g14100	5948	5108	gi.145344048	56480	14g00650	CAMPEP_0117633764	CAMPEP_0170155946
TAT2	20727	TatB-like sec-independent protein translocon subunit	Core	Transport	At5g52440	5704	1903	gi.145348136	27269	05g03420	CAMPEP_0117627934	CAMPEP_0170133534
NFU3	188996	iron-sulfur cluster assembly protein	Core	Cofactors	At4g01940	115; 6702	101	gi.145350853; gi.145351003	18190	11g00630	CAMPEP_0117636926	CAMPEP_0170161800
CGL101	149366	sucrose-phosphatase	Core	Carbohydrate	At1g51420; At2g35840; At3g52340	2613	4036	gi.145341502	27899	08g01220	CAMPEP_0117626856	CAMPEP_0170139782; CAMPEP_0170145692
CGL102	132437	predicted protein	Core	Photosynthesis	At4g35250	2605	4027	gi.145355827	42464	09g00410	CAMPEP_0117635034	CAMPEP_0170132794
CGL103	166944	predicted protein	Core	Protein Metabolism	At3g24800	4422	9496	gi.145352876	35683	10g00070	CAMPEP_0117638118; CAMPEP_0117629682	CAMPEP_0170163554
CGL104	183418	mitochondrial glycoprotein family protein	Core	Uninformative	At1g15870; At1g80720	3985	7893	gi.145347165	31805	03g04180	CAMPEP_0117628128	CAMPEP_0170133422
CGL105	169700	predicted protein	Core	Lipids	At5g27600; At3g05970	5364	416	gi.145352897	59649	07g03820	CAMPEP_0117631268	CAMPEP_0170135422
FHL5	97032	ATP-dependent peptidase	Core	Protein Metabolism	At5g58870; At3g47060	5215	549	gi.145351544	58728	11g01660	CAMPEP_0117630754	CAMPEP_0170141792
CGL106	187360	zinc finger GATA transcription factor	Core	Nucleic	At5g47140	3013	2253	gi.145344106	30009	06g02590	NF	CAMPEP_0170162866
HEL1	136620	DEAD-box RNA helicase	Core	Nucleic	At3g01540	9788	2857	gi.145352838	35584	16g00460	CAMPEP_0117634376	CAMPEP_0170162526
RRM16	205517	hypothetical protein	Core	Nucleic	At1g50000	8183	1438	gi.145356785	43675	06g03070	CAMPEP_0117641902	NF
BUG25	19751	basal body protein	Core	Nucleic	At4g37750	8700; 2946	8265; 2182	gi.145349652; gi.145344227	39315; 30078	12g01210; 09g02260	CAMPEP_0117631196	CAMPEP_0170143068
CGL156	186244	DNA binding protein	Core	Nucleic	At3g43240	3374	6151	gi.145353987	95767	02g01470	CAMPEP_0117647396	CAMPEP_0170142496
CGL107	101275	possible transcription factor	Core	Nucleic	At2g27470	5345	444	gi.145349096	26434	04g04090	CAMPEP_0117637494	NF
CGL108	117641	predicted protein	Core	Other	At1g47750	5202	563	gi.145351269	58653	11g02750	CAMPEP_0117630458	CAMPEP_0170134806
CGL109	189408	predicted protein	Core	Nucleic	At1g17520	8097; 3560	1509; 5985	gi.145352417; gi.145353203	59508; 95505	05g03660	CAMPEP_0117639032; CAMPEP_0117630780	CAMPEP_0170133842; CAMPEP_0170146152
CDPK6	126628	serine/threonine kinase	Core	Signal	At5g19360	935	951	gi.145344348	33491	09g03620	CAMPEP_0117644424	CAMPEP_0170143288
CGL110	175298	MATH-domain protein	Core	Other	At3g03740; At3g43700; At5g21010	8585	8146	gi.145357136	22980	12g03120	CAMPEP_0117637718	CAMPEP_0170133402
CGL111	188173	lipid-binding START protein	Core	No_Prediction	At3g23080; At4g14500	7318	3600	gi.145355185	96257	06g01250	CAMPEP_0117626328	NF
CGL112	182666	possible transcription factor	Core	Nucleic	At2g25900	6866	4302	gi.145345245	91322	07g00610	CAMPEP_0117636468	CAMPEP_0170142034
TEF2	194676	Rhodanese-like Ca-sensing receptor	Core	Signal	At5g23060	5778	1829	gi.145348201	92265	05g04220	CAMPEP_0117628960	CAMPEP_0170144422
CGL113	122702	Dienelactone hydrolase family protein	Core	Other	At2g32520	6370	8598	gi.145341537	27570	11g01310	NF	CAMPEP_0170147556
CGL114	175630	predicted protein	Core	Uninformative	At1g31870	5530	8024	gi.145350937	36405	10g00520	CAMPEP_0117642032	NF
CGL115	118166	predicted protein	Core	Uninformative	At4g00231	2995	2235	gi.145344751	30555	12g02890	CAMPEP_0117624574	CAMPEP_0170147816
CGL116	97416	possible deoxynucleoside kinase	Core	Nucleic	At1g72040	241	7644	gi.145343657	56118	02g01010	NF	CAMPEP_0170155114
SYP5	189016	Qc-SNARE protein, Syn8/Syntaxin8-family	Core	Transport	At1g16240; At1g79590	6706	4150	gi.145350999	38072	11g00140	NF	CAMPEP_0170144664
CGL117	187979	predicted protein	Core	Nucleic	At2g27100	4241	9311	gi.145354829	40973	07g04540	CAMPEP_0117641876	CAMPEP_0170164304
CGL118	141779	predicted protein	Core	Other	At3g01640; At5g14470	1797	7572	gi.145347351	91876	05g00280	CAMPEP_0117634714	CAMPEP_0170154030
CGL120	142147	predicted protein	Core	Uninformative	At1g30130	5856	4798	gi.145340613	55827	01g01010	NF	CAMPEP_0170158110
RBF1	174010	ribosome-binding factor A	Core	Protein Metabolism	At4g34730	5341	440	gi.145348606	25969	04g03210	CAMPEP_0117641510	CAMPEP_0170140392
RRM5	183158	putative methyltransferase	Core	Nucleic	At5g13830	2773	2022	gi.145354875	57670	09g03150; 07g04450	CAMPEP_0117642828; CAMPEP_0117627340	CAMPEP_0170153000
PGM18	111403	Phosphoglycerate mutase family protein	Core	Other	At3g52155	5949	5109	gi.145344646	18680	14g00660; 04g02980	CAMPEP_0117636612	NF
CGL121	167152	possible glycosyl transferase	Core	Other	At5g03760; At5g22740	7322	3596	gi.145355191	60557	06g01220	CAMPEP_0117625650	CAMPEP_0170144300
CGL122	166362	predicted Fe-S-cluster redox enzyme	Core	Nucleic	At1g60230	5475; 7913	155	gi.145352684	39158	07g02600	CAMPEP_0117636292	CAMPEP_0170154042
CGL123	186521	possible ribosomal protein	Core	Protein Metabolism	At4g23620	8196	1425	gi.145352002	94768	13g01030	CAMPEP_0117637002	CAMPEP_0170138514
SEC24B	195443	COP-II coat subunit	Core	Transport	At3g44340; At4g32640	8126	1486	gi.145352359	38302	13g01110	CAMPEP_0117628836	CAMPEP_0170134854
CGL124	178186	predicted protein	Core	Protein Metabolism	At2g26590	8190	1431	gi.145352006	38719	13g01070	CAMPEP_0117646660	CAMPEP_0170165334; CAMPEP_0170145260
EXN15	168851	possible exonuclease	Core	Nucleic	At4g13870	8217	1404	gi.145352247	38184	13g02040; 16g01990	CAMPEP_0117627760	CAMPEP_0170153536
MSH2	181107	MSH2-like protein	Core	Nucleic	At3g18524	480	4841	gi.145341286	28368	01g00720	CAMPEP_0117632656	CAMPEP_0170159690
ULP2	178039	possible protease	Core	Protein Metabolism	At4g00690; At4g15880	972; 768	920	gi.145344918	34341	09g03350	CAMPEP_0117629720	CAMPEP_0170137118
CGL125	178196	predicted protein	Core	Nucleic	At5g56900	2817	2059	gi.145344969	32920	09g03980	CAMPEP_0117642980	CAMPEP_0170164496
XRP14	171674	ribonuclease P related protein	Core	Nucleic	At1g04635	5624	8101	gi.145346162	31562	08g03030	CAMPEP_0117625812	NF
DNJ9	146711	DnaJ-like protein	Core	Protein Metabolism	At1g65280	8981	5529; 3359	gi.145341676	55542	01g03420	CAMPEP_0117636000; CAMPEP_0117636630	CAMPEP_0170138542; CAMPEP_0170134598
CGL127	146572	predicted protein	Core	No_Prediction	At5g47690	10078	2596	gi.145341076	55465	15g01460	CAMPEP_0117643448	CAMPEP_0170163200
CGL128	188706	predicted protein	Core	Uninformative	At5g63440	9878	9825	gi.145354206	95660	02g02740	CAMPEP_0117642126	CAMPEP_0170144278
CGL129	122918	predicted protein	Core	No_Prediction	At4g01150	6162	7479	gi.145349961	93439	01g07050	CAMPEP_0117640324	CAMPEP_0170135678
TMG5	165870	possible N2,N2-dimethylguanosine tRNA methyltransferase	Core	Nucleic	At3g56330	8068	1537	gi.145352081	22361	10g00960	CAMPEP_0117639968	CAMPEP_0170136162
HTA42	167028	methyltransferase	Core	Uninformative	At5g44450	1381	6553	gi.145348575	35005	04g02480	CAMPEP_0117633170	CAMPEP_0170134268
CGL132	151343	predicted protein	Core	Uninformative	At2g39650	5712	1897	gi.145348021	34319	05g02270	CAMPEP_0117640952	CAMPEP_0170142816
CGL134	166320	possible histone acetyltransferase	Core	Protein Metabolism	At4g28030	7514	9257	gi.145350958	37543	10g00080	CAMPEP_0117631628	CAMPEP_0170133224
CGL137	173216	predicted protein	Core	No_Prediction	At1g24310	7089	2493	gi.145341740	27856	15g01160	CAMPEP_0117631416	CAMPEP_0170150526
CGL138	134530	predicted protein	Core	No_Prediction	At5g64816	9674	2975	gi.145354950	94503	16g01070	NF	NF
CGL139	130491	predicted protein	Core	No_Prediction	At3g51510	7711	9068	gi.145345461	18624	06g04250	CAMPEP_0117631722	NF
CGL140	187965	predicted protein	Core	Transport	At3g07560	5157	609	gi.145351509	94196	11g01380	CAMPEP_0117629850	NF
CGL143	191867	predicted protein	Core	No_Prediction	At1g36320	5248	513	gi.145348970	34786	02g03550	CAMPEP_0117629942	CAMPEP_0170165798
CGL144	156547	predicted protein	Core	Uninformative	At1g27385	8333	4912	gi.145344688	30317	06g02190	NF	CAMPEP_0170139044
CGL145	173818	predicted protein	Core	No_Prediction	At1g34630	1361	6570	gi.145348473	92862	02g03750	CAMPEP_0117624086	CAMPEP_0170138962
CGL146	94979	predicted protein	Core	No_Prediction	At4g38225	6410	8558	gi.145354853; gi.145355753	20497; 42304	01g04090	CAMPEP_0117634562	CAMPEP_0170159906
NEF1	171536	NEF1-like protein	Core	Lipids	At5g13390	4531	9599	gi.145357291	40407	04g03300	CAMPEP_0117625566	CAMPEP_0170159576
CGL149	183454	predicted protein	Core	Uninformative	At2g25310; At4g32130	1474	6461	gi.145348890	35419	02g04370	NF	CAMPEP_0170147456
CGL150	173878	possible diphthamide synthesis DPH2 family protein	Core	Other	At3g59630	1403	6532	gi.145348549	63441	02g03060	CAMPEP_0117646490	CAMPEP_0170154904
CGL152	147265	predicted protein	Core	Other/Uninformative	At2g27280; At2g27285	10152	2671	gi.145341885	89293	15g02730	CAMPEP_0117643302	CAMPEP_0170145618
FAP208	17930	Flagella Associated Protein	Core	Uninformative	At3g07790	766; 5269	4355; 495	gi.145346905; gi.145348652	35105	04g03740	CAMPEP_0117628810; CAMPEP_0117640494	CAMPEP_0170140744; CAMPEP_0170151866
CGL153	120247	predicted protein	Core	Other	At3g56690	326; 3717	4544; 5849	gi.145343484	56165	01g04210	CAMPEP_0117625344; CAMPEP_0117645528	CAMPEP_0170133818; CAMPEP_0170161994
CGL154	180316	predicted protein	Core	Uninformative	At1g53800	212	4744	gi.145340939	28326	01g03960	CAMPEP_0117632646	CAMPEP_0170138190
MITC4	142644	putative mitochondrial carrier protein	Core	Transport	At2g35800	140; 8207	4556; 1414	gi.145340904; gi.145352008	27616; 12524	01g04400; 13g01090	CAMPEP_0117633464; CAMPEP_0117634294	CAMPEP_0170132958; CAMPEP_0170164220
HLM32	153371	SET domain containing protein, putative histone methyltransferase	Core	Protein Metabolism	At4g15180	1736; 8165	1612; 1456	gi.145347753; gi.145351886	57933; 59378	05g05160; 13g02050	CAMPEP_0117645940; CAMPEP_0117628584	CAMPEP_0170154090; CAMPEP_0170162874
MITC13	187064	mitochondrial substrate carrier protein	Core	Transport	At3g51870	5211; 9638	554; 3009	gi.145351536; gi.145354682	36585; 41524	11g01600; 16g01330	CAMPEP_0117641750; CAMPEP_0117624040	CAMPEP_0170143644
GWD1	205870	R1 Protein, alpha-glucan water dikinase	Core	Carbohydrate	At1g10760	3161; 4533	7185; 9601	gi.145349746; gi.145353275	58355; 95429	04g00770; 17g01900	CAMPEP_0117633536; CAMPEP_0117633094	CAMPEP_0170162882; CAMPEP_0170147256
PTO1	189624	alternative oxidase, possibly chloroplast-localized	Core	Photosynthesis	At4g22260	8499; 8474	1134; 1152	gi.145354902; gi.145351913	59243; 38985	16g00610; 13g01840	CAMPEP_0117628138; CAMPEP_0117631646	CAMPEP_0170135904
CPLD70	149769	predicted protein	Core	Nucleic	At5g47010	6017; 9364	7340; 5284	gi.145349529; gi.145350386	40349	02g05980; 10g01700	CAMPEP_0117646298; CAMPEP_0117634300	CAMPEP_0170162640; CAMPEP_0170141998
